# Supplementary material for: Protein signature of human skin fibroblasts allows the study of the molecular etiology of rare neurological diseases
Source: Orphanet J Rare Dis. 2021 Feb 9;16:73. doi: 10.1186/s13023-020-01669-1 (PMC7874489; doi:10.1186/s13023-020-01669-1)
Supplement: Supplementary file 1 — Additional file 1: Table 1. Catalogue of proteins expressed in human skin fibroblasts: List of all proteins identified within the spectral library based on the analysis of 45 pH8-fractionated samples. Fractions were analyzed on an Orbitrap Fusion Lumos Tribrid mass spectrometer. [file 13023_2020_1669_MOESM1_ESM.xlsx]

## Sheet: Sheet1
Number	Accession	ProteinDescription
1	P08670	Vimentin
2	P02774	Vitamin D-binding protein
3	Q9BPU6	Dihydropyrimidinase-related protein 5
4	P63167	Dynein light chain 1
5	Q6BDS2	UHRF1-binding protein 1
6	P60033	CD81 antigen
7	Q8NFP9	Neurobeachin
8	Q08722	Leukocyte surface antigen CD47
9	Q06033	Inter-alpha-trypsin inhibitor heavy chain H3
10	P51153	Ras-related protein Rab-13
11	O14880	Microsomal glutathione S-transferase 3
12	A5A3E0	POTE ankyrin domain family member F
13	Q96S21	Ras-related protein Rab-40C
14	P05387	60S acidic ribosomal protein P2
15	Q86VV8	Rotatin
16	O75368	SH3 domain-binding glutamic acid-rich-like protein
17	Q03135	Caveolin-1
18	O95168	NADH dehydrogenase [ubiquinone] 1 beta subcomplex subunit 4
19	Q8NG11	Tetraspanin-14
20	Q96S97	Myeloid-associated differentiation marker
21	O95183	Vesicle-associated membrane protein 5
22	Q96JB1	Dynein heavy chain 8
23	P26599	Polypyrimidine tract-binding protein 1
24	Q9BYM8	RanBP-type and C3HC4-type zinc finger-containing protein 1
25	Q15369	Elongin-C
26	P17931	Galectin-3
27	P24666	Low molecular weight phosphotyrosine protein phosphatase
28	Q9HC07	Transmembrane protein 165
29	Q9BTT0	Acidic leucine-rich nuclear phosphoprotein 32 family member E
30	Q07021	Complement component 1 Q subcomponent-binding protein
31	P49593	Protein phosphatase 1F
32	P69905	Hemoglobin subunit alpha
33	P02771	Alpha-fetoprotein
34	O95336	6-phosphogluconolactonase
35	P21796	Voltage-dependent anion-selective channel protein 1
36	P04259	Keratin
37	P35080	Profilin-2
38	Q9NP97	Dynein light chain roadblock-type 1
39	P61081	NEDD8-conjugating enzyme Ubc12
40	P02656	Apolipoprotein C-III
41	O43181	NADH dehydrogenase [ubiquinone] iron-sulfur protein 4
42	P05156	Complement factor I
43	P20962	Parathymosin
44	P63241	Eukaryotic translation initiation factor 5A-1
45	Q15843	NEDD8
46	P07437	Tubulin beta chain
47	P48507	Glutamate--cysteine ligase regulatory subunit
48	Q99633	Pre-mRNA-splicing factor 18
49	P62424	60S ribosomal protein L7a
50	P27797	Calreticulin
51	P42025	Beta-centractin
52	Q00325	Phosphate carrier protein
53	P84098	60S ribosomal protein L19
54	P61586	Transforming protein RhoA
55	Q9Y5U9	Immediate early response 3-interacting protein 1
56	P04843	Dolichyl-diphosphooligosaccharide--protein glycosyltransferase subunit 1
57	P31947	14-3-3 protein sigma
58	Q9Y5P6	Mannose-1-phosphate guanyltransferase beta
59	O75352	Mannose-P-dolichol utilization defect 1 protein
60	P36405	ADP-ribosylation factor-like protein 3
61	Q8N129	Protein canopy homolog 4
62	O00401	Neural Wiskott-Aldrich syndrome protein
63	O14735	CDP-diacylglycerol--inositol 3-phosphatidyltransferase
64	Q02487	Desmocollin-2
65	P04083	Annexin A1
66	Q562R1	Beta-actin-like protein 2
67	P08758	Annexin A5
68	P05120	Plasminogen activator inhibitor 2
69	P12236	ADP/ATP translocase 3
70	Q15388	Mitochondrial import receptor subunit TOM20 homolog
71	Q9HCN8	Stromal cell-derived factor 2-like protein 1
72	P00338	L-lactate dehydrogenase A chain
73	P08697	Alpha-2-antiplasmin
74	Q5SRE7	Phytanoyl-CoA dioxygenase domain-containing protein 1
75	P57721	Poly(rC)-binding protein 3
76	Q9Y2V2	Calcium-regulated heat-stable protein 1
77	Q96T21	Selenocysteine insertion sequence-binding protein 2
78	Q13595	Transformer-2 protein homolog alpha
79	Q8N3L3	Beta-taxilin
80	P19827	Inter-alpha-trypsin inhibitor heavy chain H1
81	Q15005	Signal peptidase complex subunit 2
82	P39748	Flap endonuclease 1
83	P36915	Guanine nucleotide-binding protein-like 1
84	Q9UBC5	Unconventional myosin-Ia
85	P07602	Prosaposin
86	O15533	Tapasin
87	P61923	Coatomer subunit zeta-1
88	P39019	40S ribosomal protein S19
89	Q9BUT1	3-hydroxybutyrate dehydrogenase type 2
90	P30501	HLA class I histocompatibility antigen
91	O43488	Aflatoxin B1 aldehyde reductase member 2
92	P21333	Filamin-A
93	Q9UL46	Proteasome activator complex subunit 2
94	Q15907	Ras-related protein Rab-11B
95	O43237	Cytoplasmic dynein 1 light intermediate chain 2
96	P51570	Galactokinase
97	O95372	Acyl-protein thioesterase 2
98	P20742	Pregnancy zone protein
99	P10301	Ras-related protein R-Ras
100	Q9NUU7	ATP-dependent RNA helicase DDX19A
101	P21589	5'-nucleotidase
102	P14866	Heterogeneous nuclear ribonucleoprotein L
103	P62906	60S ribosomal protein L10a
104	Q14847	LIM and SH3 domain protein 1
105	P01308	Insulin
106	Q9NQ48	Leucine zipper transcription factor-like protein 1
107	Q15102	Platelet-activating factor acetylhydrolase IB subunit gamma
108	Q9H2H8	Peptidyl-prolyl cis-trans isomerase-like 3
109	P32969	60S ribosomal protein L9
110	P46926	Glucosamine-6-phosphate isomerase 1
111	P09914	Interferon-induced protein with tetratricopeptide repeats 1
112	Q96C12	Armadillo repeat-containing protein 5
113	Q9HC35	Echinoderm microtubule-associated protein-like 4
114	Q6P1N9	Putative deoxyribonuclease TATDN1
115	O95671	N-acetylserotonin O-methyltransferase-like protein
116	P12694	2-oxoisovalerate dehydrogenase subunit alpha
117	Q9NZN4	EH domain-containing protein 2
118	P49643	DNA primase large subunit
119	Q14108	Lysosome membrane protein 2
120	P01185	Vasopressin-neurophysin 2-copeptin
121	Q5ZPR3	CD276 antigen
122	P06748	Nucleophosmin
123	P46777	60S ribosomal protein L5
124	P00742	Coagulation factor X
125	Q14019	Coactosin-like protein
126	P04921	Glycophorin-C
127	Q9Y3Y2	Chromatin target of PRMT1 protein
128	P84090	Enhancer of rudimentary homolog
129	E9PRG8	Uncharacterized protein C11orf98
130	P18085	ADP-ribosylation factor 4
131	P40925	Malate dehydrogenase
132	P26373	60S ribosomal protein L13
133	Q9Y6R0	Numb-like protein
134	Q9P003	Protein cornichon homolog 4
135	Q8NAV1	Pre-mRNA-splicing factor 38A
136	Q15058	Kinesin-like protein KIF14
137	P55084	Trifunctional enzyme subunit beta
138	Q712K3	Ubiquitin-conjugating enzyme E2 R2
139	P61158	Actin-related protein 3
140	Q9P1F3	Costars family protein ABRACL
141	Q99623	Prohibitin-2
142	P30050	60S ribosomal protein L12
143	P61247	40S ribosomal protein S3a
144	P46782	40S ribosomal protein S5
145	P62877	E3 ubiquitin-protein ligase RBX1
146	Q5XKP0	MICOS complex subunit MIC13
147	P46976	Glycogenin-1
148	O43390	Heterogeneous nuclear ribonucleoprotein R
149	Q8NFW8	N-acylneuraminate cytidylyltransferase
150	O75940	Survival of motor neuron-related-splicing factor 30
151	Q15084	Protein disulfide-isomerase A6
152	P62328	Thymosin beta-4
153	O43924	Retinal rod rhodopsin-sensitive cGMP 3'
154	P07311	Acylphosphatase-1
155	O75964	ATP synthase subunit g
156	P06280	Alpha-galactosidase A
157	Q96JY6	PDZ and LIM domain protein 2
158	Q9BZK7	F-box-like/WD repeat-containing protein TBL1XR1
159	O14949	Cytochrome b-c1 complex subunit 8
160	Q969X1	Protein lifeguard 3
161	P60866	40S ribosomal protein S20
162	Q96T58	Msx2-interacting protein
163	P50995	Annexin A11
164	Q14728	Major facilitator superfamily domain-containing protein 10
165	Q9Y6K0	Choline/ethanolaminephosphotransferase 1
166	O14787	Transportin-2
167	Q05682	Caldesmon
168	P07305	Histone H1.0
169	O95379	Tumor necrosis factor alpha-induced protein 8
170	Q5TGZ0	MICOS complex subunit MIC10
171	Q9BW83	Intraflagellar transport protein 27 homolog
172	Q96EY1	DnaJ homolog subfamily A member 3
173	O75367	Core histone macro-H2A.1
174	P20337	Ras-related protein Rab-3B
175	Q15233	Non-POU domain-containing octamer-binding protein
176	P54652	Heat shock-related 70 kDa protein 2
177	P62851	40S ribosomal protein S25
178	Q99836	Myeloid differentiation primary response protein MyD88
179	P32119	Peroxiredoxin-2
180	O43324	Eukaryotic translation elongation factor 1 epsilon-1
181	Q99567	Nuclear pore complex protein Nup88
182	Q9UMX0	Ubiquilin-1
183	O43815	Striatin
184	Q7Z6K5	Arpin
185	O15431	High affinity copper uptake protein 1
186	P11908	Ribose-phosphate pyrophosphokinase 2
187	Q9NVP1	ATP-dependent RNA helicase DDX18
188	P07910	Heterogeneous nuclear ribonucleoproteins C1/C2
189	P17612	cAMP-dependent protein kinase catalytic subunit alpha
190	Q9Y547	Intraflagellar transport protein 25 homolog
191	P62899	60S ribosomal protein L31
192	Q01658	Protein Dr1
193	P19012	Keratin
194	P62875	DNA-directed RNA polymerases I
195	P61088	Ubiquitin-conjugating enzyme E2 N
196	Q14320	Protein FAM50A
197	Q15257	Serine/threonine-protein phosphatase 2A activator
198	Q8NHM4	Putative trypsin-6
199	Q9Y3A3	MOB-like protein phocein
200	O75175	CCR4-NOT transcription complex subunit 3
201	P31949	Protein S100-A11
202	P63104	14-3-3 protein zeta/delta
203	P54821	Paired mesoderm homeobox protein 1
204	P08238	Heat shock protein HSP 90-beta
205	P08134	Rho-related GTP-binding protein RhoC
206	Q9NQG5	Regulation of nuclear pre-mRNA domain-containing protein 1B
207	Q7Z4G1	COMM domain-containing protein 6
208	O00560	Syntenin-1
209	P49591	Serine--tRNA ligase
210	P09525	Annexin A4
211	P02765	Alpha-2-HS-glycoprotein
212	Q7Z2W9	39S ribosomal protein L21
213	O95169	NADH dehydrogenase [ubiquinone] 1 beta subcomplex subunit 8
214	P84157	Matrix-remodeling-associated protein 7
215	Q99643	Succinate dehydrogenase cytochrome b560 subunit
216	Q9HAB8	Phosphopantothenate--cysteine ligase
217	O15145	Actin-related protein 2/3 complex subunit 3
218	O14498	Immunoglobulin superfamily containing leucine-rich repeat protein
219	P19823	Inter-alpha-trypsin inhibitor heavy chain H2
220	Q8NDH3	Probable aminopeptidase NPEPL1
221	Q9HCD5	Nuclear receptor coactivator 5
222	P06744	Glucose-6-phosphate isomerase
223	P61764	Syntaxin-binding protein 1
224	P60468	Protein transport protein Sec61 subunit beta
225	Q9UEE9	Craniofacial development protein 1
226	Q7KZF4	Staphylococcal nuclease domain-containing protein 1
227	Q53QV2	Protein LBH
228	Q9BRQ6	MICOS complex subunit MIC25
229	Q68DK7	Male-specific lethal 1 homolog
230	P61019	Ras-related protein Rab-2A
231	P33993	DNA replication licensing factor MCM7
232	O60493	Sorting nexin-3
233	P00492	Hypoxanthine-guanine phosphoribosyltransferase
234	O95470	Sphingosine-1-phosphate lyase 1
235	Q96EK5	KIF1-binding protein
236	O43708	Maleylacetoacetate isomerase
237	Q9Y508	E3 ubiquitin-protein ligase RNF114
238	P18124	60S ribosomal protein L7
239	O15127	Secretory carrier-associated membrane protein 2
240	Q53H96	Pyrroline-5-carboxylate reductase 3
241	P16035	Metalloproteinase inhibitor 2
242	Q9ULV4	Coronin-1C
243	Q9BW91	ADP-ribose pyrophosphatase
244	Q8IXI1	Mitochondrial Rho GTPase 2
245	Q9Y5K8	V-type proton ATPase subunit D
246	O15511	Actin-related protein 2/3 complex subunit 5
247	Q03426	Mevalonate kinase
248	O75436	Vacuolar protein sorting-associated protein 26A
249	Q9H892	Tetratricopeptide repeat protein 12
250	P15153	Ras-related C3 botulinum toxin substrate 2
251	Q9HD42	Charged multivesicular body protein 1a
252	P33764	Protein S100-A3
253	Q9UBP6	tRNA (guanine-N(7)-)-methyltransferase
254	Q9UMY1	Nucleolar protein 7
255	P38646	Stress-70 protein
256	Q8N108	Mesoderm induction early response protein 1
257	Q9Y3D6	Mitochondrial fission 1 protein
258	P61769	Beta-2-microglobulin
259	Q13287	N-myc-interactor
260	P02788	Lactotransferrin
261	Q9UHG3	Prenylcysteine oxidase 1
262	Q96EL3	39S ribosomal protein L53
263	Q7Z7N9	Transmembrane protein 179B
264	Q9BS40	Latexin
265	Q9P0V9	Septin-10
266	Q9UN37	Vacuolar protein sorting-associated protein 4A
267	P82663	28S ribosomal protein S25
268	Q96EY5	Multivesicular body subunit 12A
269	Q06323	Proteasome activator complex subunit 1
270	Q9Y657	Spindlin-1
271	Q96A35	39S ribosomal protein L24
272	A5D8V6	Vacuolar protein sorting-associated protein 37C
273	P36639	7
274	P49458	Signal recognition particle 9 kDa protein
275	Q08623	Pseudouridine-5'-phosphatase
276	Q92696	Geranylgeranyl transferase type-2 subunit alpha
277	P30101	Protein disulfide-isomerase A3
278	P16220	Cyclic AMP-responsive element-binding protein 1
279	Q8NEH6	Meiosis-specific nuclear structural protein 1
280	P36955	Pigment epithelium-derived factor
281	Q9GZZ9	Ubiquitin-like modifier-activating enzyme 5
282	Q96C36	Pyrroline-5-carboxylate reductase 2
283	P17655	Calpain-2 catalytic subunit
284	P29218	Inositol monophosphatase 1
285	Q99719	Septin-5
286	Q53F19	Nuclear cap-binding protein subunit 3
287	P98172	Ephrin-B1
288	O95881	Thioredoxin domain-containing protein 12
289	Q9H0R3	Transmembrane protein 222
290	Q02818	Nucleobindin-1
291	P42785	Lysosomal Pro-X carboxypeptidase
292	O00712	Nuclear factor 1 B-type
293	P18510	Interleukin-1 receptor antagonist protein
294	P49662	Caspase-4
295	P18077	60S ribosomal protein L35a
296	P02748	Complement component C9
297	Q9BRT3	Migration and invasion enhancer 1
298	P46977	Dolichyl-diphosphooligosaccharide--protein glycosyltransferase subunit STT3A
299	Q9NQP4	Prefoldin subunit 4
300	P51911	Calponin-1
301	Q8IUR0	Trafficking protein particle complex subunit 5
302	Q6NUK4	Receptor expression-enhancing protein 3
303	Q9HCU0	Endosialin
304	Q9UBQ0	Vacuolar protein sorting-associated protein 29
305	Q9NX76	CKLF-like MARVEL transmembrane domain-containing protein 6
306	P33897	ATP-binding cassette sub-family D member 1
307	Q53T59	HCLS1-binding protein 3
308	P07996	Thrombospondin-1
309	Q9NUL5	Repressor of yield of DENV protein
310	Q9H6T3	RNA polymerase II-associated protein 3
311	P56134	ATP synthase subunit f
312	Q7L1Q6	Basic leucine zipper and W2 domain-containing protein 1
313	Q6DD88	Atlastin-3
314	Q8IVF7	Formin-like protein 3
315	Q9BUP3	Oxidoreductase HTATIP2
316	Q9GZU8	Protein FAM192A
317	P35579	Myosin-9
318	Q13546	Receptor-interacting serine/threonine-protein kinase 1
319	Q14165	Malectin
320	Q8N584	Tetratricopeptide repeat protein 39C
321	Q9BV44	THUMP domain-containing protein 3
322	Q9Y2H1	Serine/threonine-protein kinase 38-like
323	P00367	Glutamate dehydrogenase 1
324	Q9Y3U8	60S ribosomal protein L36
325	Q13825	Methylglutaconyl-CoA hydratase
326	Q6NW29	RWD domain-containing protein 4
327	P60900	Proteasome subunit alpha type-6
328	P38570	Integrin alpha-E
329	P63027	Vesicle-associated membrane protein 2
330	Q53FT3	Protein Hikeshi
331	Q03181	Peroxisome proliferator-activated receptor delta
332	O14641	Segment polarity protein dishevelled homolog DVL-2
333	Q13557	Calcium/calmodulin-dependent protein kinase type II subunit delta
334	Q8N5G0	Small integral membrane protein 20
335	A6NIH7	Protein unc-119 homolog B
336	Q9H0V9	VIP36-like protein
337	Q92804	TATA-binding protein-associated factor 2N
338	Q70UQ0	Inhibitor of nuclear factor kappa-B kinase-interacting protein
339	Q14331	Protein FRG1
340	Q15293	Reticulocalbin-1
341	Q9NUG6	p53 and DNA damage-regulated protein 1
342	Q00535	Cyclin-dependent-like kinase 5
343	Q13042	Cell division cycle protein 16 homolog
344	Q9Y3D3	28S ribosomal protein S16
345	Q9H1H9	Kinesin-like protein KIF13A
346	O14618	Copper chaperone for superoxide dismutase
347	P36952	Serpin B5
348	Q96GX2	Ataxin-7-like protein 3B
349	Q5RKV6	Exosome complex component MTR3
350	Q99460	26S proteasome non-ATPase regulatory subunit 1
351	Q96AG3	Solute carrier family 25 member 46
352	O15144	Actin-related protein 2/3 complex subunit 2
353	Q01844	RNA-binding protein EWS
354	P35232	Prohibitin
355	O95571	Persulfide dioxygenase ETHE1
356	Q08380	Galectin-3-binding protein
357	Q9UHJ6	Sedoheptulokinase
358	Q8N4L2	Type 2 phosphatidylinositol 4
359	Q8WX93	Palladin
360	Q9NQ29	Putative RNA-binding protein Luc7-like 1
361	P07195	L-lactate dehydrogenase B chain
362	Q12797	Aspartyl/asparaginyl beta-hydroxylase
363	O75056	Syndecan-3
364	Q14738	Serine/threonine-protein phosphatase 2A 56 kDa regulatory subunit delta isoform
365	Q9UI10	Translation initiation factor eIF-2B subunit delta
366	P45985	Dual specificity mitogen-activated protein kinase kinase 4
367	Q8ND56	Protein LSM14 homolog A
368	Q14956	Transmembrane glycoprotein NMB
369	Q04637	Eukaryotic translation initiation factor 4 gamma 1
370	O75182	Paired amphipathic helix protein Sin3b
371	Q9Y282	Endoplasmic reticulum-Golgi intermediate compartment protein 3
372	Q4V9L6	Transmembrane protein 119
373	Q14232	Translation initiation factor eIF-2B subunit alpha
374	Q9NRK6	ATP-binding cassette sub-family B member 10
375	Q99829	Copine-1
376	P63172	Dynein light chain Tctex-type 1
377	P12955	Xaa-Pro dipeptidase
378	Q9HD45	Transmembrane 9 superfamily member 3
379	Q14204	Cytoplasmic dynein 1 heavy chain 1
380	O75208	Ubiquinone biosynthesis protein COQ9
381	P04439	HLA class I histocompatibility antigen
382	Q92922	SWI/SNF complex subunit SMARCC1
383	P67775	Serine/threonine-protein phosphatase 2A catalytic subunit alpha isoform
384	Q9Y490	Talin-1
385	Q12841	Follistatin-related protein 1
386	Q53S33	BolA-like protein 3
387	Q9Y2P8	RNA 3'-terminal phosphate cyclase-like protein
388	Q66PJ3	ADP-ribosylation factor-like protein 6-interacting protein 4
389	Q6UXH1	Cysteine-rich with EGF-like domain protein 2
390	Q9NR19	Acetyl-coenzyme A synthetase
391	P62249	40S ribosomal protein S16
392	Q14966	Zinc finger protein 638
393	Q9BQ48	39S ribosomal protein L34
394	P21291	Cysteine and glycine-rich protein 1
395	P43003	Excitatory amino acid transporter 1
396	Q12893	Transmembrane protein 115
397	Q96A57	Transmembrane protein 230
398	O95864	Fatty acid desaturase 2
399	O14907	Tax1-binding protein 3
400	P98095	Fibulin-2
401	Q5JS54	Proteasome assembly chaperone 4
402	P40424	Pre-B-cell leukemia transcription factor 1
403	Q92769	Histone deacetylase 2
404	Q04760	Lactoylglutathione lyase
405	Q9H9E3	Conserved oligomeric Golgi complex subunit 4
406	Q96TA1	Niban-like protein 1
407	P63151	Serine/threonine-protein phosphatase 2A 55 kDa regulatory subunit B alpha isoform
408	O75382	Tripartite motif-containing protein 3
409	Q99570	Phosphoinositide 3-kinase regulatory subunit 4
410	Q14145	Kelch-like ECH-associated protein 1
411	P25208	Nuclear transcription factor Y subunit beta
412	Q8NHQ8	Ras association domain-containing protein 8
413	O75844	CAAX prenyl protease 1 homolog
414	Q9BRS8	La-related protein 6
415	P62873	Guanine nucleotide-binding protein G(I)/G(S)/G(T) subunit beta-1
416	O95498	Vascular non-inflammatory molecule 2
417	Q9BWM7	Sideroflexin-3
418	Q02338	D-beta-hydroxybutyrate dehydrogenase
419	P01034	Cystatin-C
420	Q8WW59	SPRY domain-containing protein 4
421	Q96B26	Exosome complex component RRP43
422	P61353	60S ribosomal protein L27
423	P31948	Stress-induced-phosphoprotein 1
424	P61964	WD repeat-containing protein 5
425	Q6IQ22	Ras-related protein Rab-12
426	Q30201	Hereditary hemochromatosis protein
427	Q9NSB2	Keratin
428	Q86U42	Polyadenylate-binding protein 2
429	Q9HCE5	N6-adenosine-methyltransferase non-catalytic subunit
430	Q15742	NGFI-A-binding protein 2
431	Q8N9N2	Activating signal cointegrator 1 complex subunit 1
432	Q9UNH6	Sorting nexin-7
433	P18615	Negative elongation factor E
434	Q06203	Amidophosphoribosyltransferase
435	Q8N5N7	39S ribosomal protein L50
436	Q9H6R4	Nucleolar protein 6
437	Q9H977	WD repeat-containing protein 54
438	Q9BSJ8	Extended synaptotagmin-1
439	Q9UBG0	C-type mannose receptor 2
440	Q02218	2-oxoglutarate dehydrogenase
441	P35240	Merlin
442	P36542	ATP synthase subunit gamma
443	Q13488	V-type proton ATPase 116 kDa subunit a isoform 3
444	Q9BTE6	Alanyl-tRNA editing protein Aarsd1
445	Q9P032	NADH dehydrogenase [ubiquinone] 1 alpha subcomplex assembly factor 4
446	O00151	PDZ and LIM domain protein 1
447	P29692	Elongation factor 1-delta
448	Q96BW9	Phosphatidate cytidylyltransferase
449	Q8NEB9	Phosphatidylinositol 3-kinase catalytic subunit type 3
450	Q15813	Tubulin-specific chaperone E
451	Q9UNN5	FAS-associated factor 1
452	Q9HDC9	Adipocyte plasma membrane-associated protein
453	Q969U7	Proteasome assembly chaperone 2
454	Q9Y6K5	2'-5'-oligoadenylate synthase 3
455	P24534	Elongation factor 1-beta
456	P07108	Acyl-CoA-binding protein
457	Q96FN4	Copine-2
458	P14927	Cytochrome b-c1 complex subunit 7
459	P04062	Glucosylceramidase
460	P62913	60S ribosomal protein L11
461	Q9H4A5	Golgi phosphoprotein 3-like
462	Q16656	Nuclear respiratory factor 1
463	P11279	Lysosome-associated membrane glycoprotein 1
464	Q14141	Septin-6
465	O95999	B-cell lymphoma/leukemia 10
466	P52756	RNA-binding protein 5
467	Q8TEQ0	Sorting nexin-29
468	P05412	Transcription factor AP-1
469	O43809	Cleavage and polyadenylation specificity factor subunit 5
470	P49459	Ubiquitin-conjugating enzyme E2 A
471	P07900	Heat shock protein HSP 90-alpha
472	Q96HU1	Small G protein signaling modulator 3
473	Q9BRF8	Serine/threonine-protein phosphatase CPPED1
474	Q99986	Serine/threonine-protein kinase VRK1
475	P29466	Caspase-1
476	P17661	Desmin
477	P08133	Annexin A6
478	Q9H910	Jupiter microtubule associated homolog 2
479	Q9NQC3	Reticulon-4
480	P51580	Thiopurine S-methyltransferase
481	P60602	Reactive oxygen species modulator 1
482	Q13242	Serine/arginine-rich splicing factor 9
483	Q96M27	Protein PRRC1
484	P07099	Epoxide hydrolase 1
485	Q86WQ0	Nuclear receptor 2C2-associated protein
486	Q07889	Son of sevenless homolog 1
487	O75179	Ankyrin repeat domain-containing protein 17
488	P04792	Heat shock protein beta-1
489	Q92890	Ubiquitin recognition factor in ER-associated degradation protein 1
490	P47756	F-actin-capping protein subunit beta
491	O14727	Apoptotic protease-activating factor 1
492	Q8WUH1	Protein Churchill
493	P53804	E3 ubiquitin-protein ligase TTC3
494	O14523	Phospholipid transfer protein C2CD2L
495	Q05397	Focal adhesion kinase 1
496	Q15527	Surfeit locus protein 2
497	Q9H7C9	Mth938 domain-containing protein
498	Q9ULX3	RNA-binding protein NOB1
499	O75369	Filamin-B
500	P47974	mRNA decay activator protein ZFP36L2
501	Q96T76	MMS19 nucleotide excision repair protein homolog
502	Q9Y316	Protein MEMO1
503	O15173	Membrane-associated progesterone receptor component 2
504	O00625	Pirin
505	Q92997	Segment polarity protein dishevelled homolog DVL-3
506	Q9Y2H0	Disks large-associated protein 4
507	P21980	Protein-glutamine gamma-glutamyltransferase 2
508	Q9UID3	Vacuolar protein sorting-associated protein 51 homolog
509	Q16626	Male-enhanced antigen 1
510	P02452	Collagen alpha-1(I) chain
511	Q9NP77	RNA polymerase II subunit A C-terminal domain phosphatase SSU72
512	P20585	DNA mismatch repair protein Msh3
513	O60925	Prefoldin subunit 1
514	Q13107	Ubiquitin carboxyl-terminal hydrolase 4
515	Q9BXX0	EMILIN-2
516	P14868	Aspartate--tRNA ligase
517	P09012	U1 small nuclear ribonucleoprotein A
518	Q9NWF9	E3 ubiquitin-protein ligase RNF216
519	P40121	Macrophage-capping protein
520	Q8N1B4	Vacuolar protein sorting-associated protein 52 homolog
521	Q8N957	Ankyrin repeat and fibronectin type-III domain-containing protein 1
522	Q92879	CUGBP Elav-like family member 1
523	Q9H000	Probable E3 ubiquitin-protein ligase makorin-2
524	P06241	Tyrosine-protein kinase Fyn
525	P35270	Sepiapterin reductase
526	Q13509	Tubulin beta-3 chain
527	Q969G5	Caveolae-associated protein 3
528	Q96LW7	Caspase recruitment domain-containing protein 19
529	Q6NZI2	Caveolae-associated protein 1
530	P00387	NADH-cytochrome b5 reductase 3
531	Q9P0J1	[Pyruvate dehydrogenase [acetyl-transferring]]-phosphatase 1
532	Q0VF96	Cingulin-like protein 1
533	Q08117	Amino-terminal enhancer of split
534	Q9H773	dCTP pyrophosphatase 1
535	Q96G21	U3 small nucleolar ribonucleoprotein protein IMP4
536	P23919	Thymidylate kinase
537	Q06830	Peroxiredoxin-1
538	Q86W42	THO complex subunit 6 homolog
539	P62136	Serine/threonine-protein phosphatase PP1-alpha catalytic subunit
540	Q8IY67	Ribonucleoprotein PTB-binding 1
541	P46063	ATP-dependent DNA helicase Q1
542	Q8IYQ7	Threonine synthase-like 1
543	Q96BN8	Ubiquitin thioesterase otulin
544	Q96NG3	Tetratricopeptide repeat protein 25
545	P09417	Dihydropteridine reductase
546	P68366	Tubulin alpha-4A chain
547	Q9HB90	Ras-related GTP-binding protein C
548	P00491	Purine nucleoside phosphorylase
549	P60953	Cell division control protein 42 homolog
550	Q9NSD9	Phenylalanine--tRNA ligase beta subunit
551	Q92541	RNA polymerase-associated protein RTF1 homolog
552	Q9HA65	TBC1 domain family member 17
553	Q9P2R3	Rabankyrin-5
554	Q96CG8	Collagen triple helix repeat-containing protein 1
555	O75223	Gamma-glutamylcyclotransferase
556	O94788	Retinal dehydrogenase 2
557	Q15054	DNA polymerase delta subunit 3
558	Q9H0U4	Ras-related protein Rab-1B
559	Q96EB1	Elongator complex protein 4
560	P00156	Cytochrome b
561	P31323	cAMP-dependent protein kinase type II-beta regulatory subunit
562	P53985	Monocarboxylate transporter 1
563	P08559	Pyruvate dehydrogenase E1 component subunit alpha
564	P28331	NADH-ubiquinone oxidoreductase 75 kDa subunit
565	P35241	Radixin
566	Q96EY8	Cob(I)yrinic acid a
567	Q9UBU8	Mortality factor 4-like protein 1
568	O75817	Ribonuclease P protein subunit p20
569	O76071	Probable cytosolic iron-sulfur protein assembly protein CIAO1
570	Q13200	26S proteasome non-ATPase regulatory subunit 2
571	O95857	Tetraspanin-13
572	Q8N0V3	Putative ribosome-binding factor A
573	Q15836	Vesicle-associated membrane protein 3
574	Q92520	Protein FAM3C
575	P17844	Probable ATP-dependent RNA helicase DDX5
576	Q5PSV4	Breast cancer metastasis-suppressor 1-like protein
577	Q5F1R6	DnaJ homolog subfamily C member 21
578	P55769	NHP2-like protein 1
579	Q8N5M1	ATP synthase mitochondrial F1 complex assembly factor 2
580	Q14315	Filamin-C
581	Q99714	3-hydroxyacyl-CoA dehydrogenase type-2
582	P37275	Zinc finger E-box-binding homeobox 1
583	Q9UQB9	Aurora kinase C
584	P09960	Leukotriene A-4 hydrolase
585	P51858	Hepatoma-derived growth factor
586	Q9NQS3	Nectin-3
587	P12081	Histidine--tRNA ligase
588	P03886	NADH-ubiquinone oxidoreductase chain 1
589	Q6FI81	Anamorsin
590	Q9UBI1	COMM domain-containing protein 3
591	Q8TE02	Elongator complex protein 5
592	P08195	4F2 cell-surface antigen heavy chain
593	Q96FZ7	Charged multivesicular body protein 6
594	Q53GT1	Kelch-like protein 22
595	P27816	Microtubule-associated protein 4
596	Q15063	Periostin
597	P11413	Glucose-6-phosphate 1-dehydrogenase
598	Q9H5X1	MIP18 family protein FAM96A
599	Q9H299	SH3 domain-binding glutamic acid-rich-like protein 3
600	P49815	Tuberin
601	Q9HAF1	Chromatin modification-related protein MEAF6
602	P23528	Cofilin-1
603	Q96SL4	Glutathione peroxidase 7
604	A9UHW6	MIF4G domain-containing protein
605	P60842	Eukaryotic initiation factor 4A-I
606	Q9ULH7	MKL/myocardin-like protein 2
607	Q8WW01	tRNA-splicing endonuclease subunit Sen15
608	P51808	Dynein light chain Tctex-type 3
609	Q7LG56	Ribonucleoside-diphosphate reductase subunit M2 B
610	Q96PY5	Formin-like protein 2
611	P55036	26S proteasome non-ATPase regulatory subunit 4
612	O75508	Claudin-11
613	P60983	Glia maturation factor beta
614	Q9BTY7	Protein HGH1 homolog
615	Q9Y6I9	Testis-expressed protein 264
616	P60002	Transcription elongation factor 1 homolog
617	P04264	Keratin
618	Q9NYL9	Tropomodulin-3
619	Q96LZ7	Regulator of microtubule dynamics protein 2
620	O14684	Prostaglandin E synthase
621	Q9UK45	U6 snRNA-associated Sm-like protein LSm7
622	Q86T03	Type 1 phosphatidylinositol 4
623	Q9NWY4	Histone PARylation factor 1
624	Q7Z406	Myosin-14
625	O96013	Serine/threonine-protein kinase PAK 4
626	P49748	Very long-chain specific acyl-CoA dehydrogenase
627	Q00534	Cyclin-dependent kinase 6
628	P11310	Medium-chain specific acyl-CoA dehydrogenase
629	Q96Q05	Trafficking protein particle complex subunit 9
630	P55884	Eukaryotic translation initiation factor 3 subunit B
631	P48444	Coatomer subunit delta
632	Q8TB52	F-box only protein 30
633	Q96I51	RCC1-like G exchanging factor-like protein
634	Q9BQ24	Zinc finger FYVE domain-containing protein 21
635	P29279	Connective tissue growth factor
636	Q9UN70	Protocadherin gamma-C3
637	P60763	Ras-related C3 botulinum toxin substrate 3
638	Q6IN85	Serine/threonine-protein phosphatase 4 regulatory subunit 3A
639	Q92466	DNA damage-binding protein 2
640	P37108	Signal recognition particle 14 kDa protein
641	P81605	Dermcidin
642	P05386	60S acidic ribosomal protein P1
643	P26440	Isovaleryl-CoA dehydrogenase
644	P49366	Deoxyhypusine synthase
645	Q9NV96	Cell cycle control protein 50A
646	Q14642	Type I inositol 1
647	Q9Y305	Acyl-coenzyme A thioesterase 9
648	Q14790	Caspase-8
649	Q9H2G4	Testis-specific Y-encoded-like protein 2
650	P54577	Tyrosine--tRNA ligase
651	Q15750	TGF-beta-activated kinase 1 and MAP3K7-binding protein 1
652	Q03518	Antigen peptide transporter 1
653	Q9H008	Phospholysine phosphohistidine inorganic pyrophosphate phosphatase
654	Q7L2J0	7SK snRNA methylphosphate capping enzyme
655	O60502	Protein O-GlcNAcase
656	P54727	UV excision repair protein RAD23 homolog B
657	Q08170	Serine/arginine-rich splicing factor 4
658	P60059	Protein transport protein Sec61 subunit gamma
659	P49356	Protein farnesyltransferase subunit beta
660	Q8TAF3	WD repeat-containing protein 48
661	Q9H6V9	Lipid droplet-associated hydrolase
662	Q96EV2	RNA-binding protein 33
663	P50453	Serpin B9
664	P22392	Nucleoside diphosphate kinase B
665	Q16698	2
666	Q9BU23	Lipase maturation factor 2
667	P63218	Guanine nucleotide-binding protein G(I)/G(S)/G(O) subunit gamma-5
668	Q5D862	Filaggrin-2
669	Q15477	Helicase SKI2W
670	P51946	Cyclin-H
671	Q12860	Contactin-1
672	P59998	Actin-related protein 2/3 complex subunit 4
673	P08729	Keratin
674	Q9BZL6	Serine/threonine-protein kinase D2
675	Q96BX8	MOB kinase activator 3A
676	Q8NBU5	ATPase family AAA domain-containing protein 1
677	O75909	Cyclin-K
678	P60228	Eukaryotic translation initiation factor 3 subunit E
679	Q13308	Inactive tyrosine-protein kinase 7
680	P22694	cAMP-dependent protein kinase catalytic subunit beta
681	P00374	Dihydrofolate reductase
682	Q9H9Q4	Non-homologous end-joining factor 1
683	O75131	Copine-3
684	Q16595	Frataxin
685	O60256	Phosphoribosyl pyrophosphate synthase-associated protein 2
686	Q96K17	Transcription factor BTF3 homolog 4
687	Q96SB4	SRSF protein kinase 1
688	P31146	Coronin-1A
689	O75935	Dynactin subunit 3
690	Q5BJH7	Protein YIF1B
691	Q9Y5Q9	General transcription factor 3C polypeptide 3
692	Q7L804	Rab11 family-interacting protein 2
693	Q8NBF6	Late secretory pathway protein AVL9 homolog
694	Q9NYB0	Telomeric repeat-binding factor 2-interacting protein 1
695	P21266	Glutathione S-transferase Mu 3
696	Q14693	Phosphatidate phosphatase LPIN1
697	Q13404	Ubiquitin-conjugating enzyme E2 variant 1
698	P35606	Coatomer subunit beta'
699	Q9H1E5	Thioredoxin-related transmembrane protein 4
700	Q9C037	E3 ubiquitin-protein ligase TRIM4
701	B1AK53	Espin
702	P48730	Casein kinase I isoform delta
703	P15954	Cytochrome c oxidase subunit 7C
704	P0C0L4	Complement C4-A
705	Q8WW12	PEST proteolytic signal-containing nuclear protein
706	O95825	Quinone oxidoreductase-like protein 1
707	Q0IIM8	TBC1 domain family member 8B
708	Q96G25	Mediator of RNA polymerase II transcription subunit 8
709	Q16401	26S proteasome non-ATPase regulatory subunit 5
710	P02545	Prelamin-A/C
711	Q15691	Microtubule-associated protein RP/EB family member 1
712	Q13162	Peroxiredoxin-4
713	P51688	N-sulphoglucosamine sulphohydrolase
714	P34741	Syndecan-2
715	P42166	Lamina-associated polypeptide 2
716	P54819	Adenylate kinase 2
717	Q53EP0	Fibronectin type III domain-containing protein 3B
718	P09496	Clathrin light chain A
719	Q9BX95	Sphingosine-1-phosphate phosphatase 1
720	P47895	Aldehyde dehydrogenase family 1 member A3
721	P14649	Myosin light chain 6B
722	P46776	60S ribosomal protein L27a
723	Q92896	Golgi apparatus protein 1
724	Q9GZX9	Twisted gastrulation protein homolog 1
725	O75487	Glypican-4
726	P51617	Interleukin-1 receptor-associated kinase 1
727	P56211	cAMP-regulated phosphoprotein 19
728	Q6P587	Acylpyruvase FAHD1
729	P38606	V-type proton ATPase catalytic subunit A
730	Q9Y4Z0	U6 snRNA-associated Sm-like protein LSm4
731	Q1KMD3	Heterogeneous nuclear ribonucleoprotein U-like protein 2
732	Q93034	Cullin-5
733	Q8NFH5	Nucleoporin NUP35
734	Q9BT40	Inositol polyphosphate 5-phosphatase K
735	Q9UHF7	Zinc finger transcription factor Trps1
736	P62318	Small nuclear ribonucleoprotein Sm D3
737	O94921	Cyclin-dependent kinase 14
738	P22307	Non-specific lipid-transfer protein
739	Q9UMX5	Neudesin
740	Q96GK7	Fumarylacetoacetate hydrolase domain-containing protein 2A
741	Q5TDH0	Protein DDI1 homolog 2
742	Q8TF05	Serine/threonine-protein phosphatase 4 regulatory subunit 1
743	P28676	Grancalcin
744	P47813	Eukaryotic translation initiation factor 1A
745	P15428	15-hydroxyprostaglandin dehydrogenase [NAD(+)]
746	P36954	DNA-directed RNA polymerase II subunit RPB9
747	O14773	Tripeptidyl-peptidase 1
748	O43242	26S proteasome non-ATPase regulatory subunit 3
749	P15151	Poliovirus receptor
750	P16615	Sarcoplasmic/endoplasmic reticulum calcium ATPase 2
751	P54105	Methylosome subunit pICln
752	Q13442	28 kDa heat- and acid-stable phosphoprotein
753	Q14192	Four and a half LIM domains protein 2
754	A0PJW6	Transmembrane protein 223
755	Q9BRA2	Thioredoxin domain-containing protein 17
756	Q9GZT8	NIF3-like protein 1
757	P04080	Cystatin-B
758	O14818	Proteasome subunit alpha type-7
759	Q9BUJ2	Heterogeneous nuclear ribonucleoprotein U-like protein 1
760	O95747	Serine/threonine-protein kinase OSR1
761	Q96HD1	Cysteine-rich with EGF-like domain protein 1
762	P78382	CMP-sialic acid transporter
763	Q8WVT3	Trafficking protein particle complex subunit 12
764	Q5VTB9	E3 ubiquitin-protein ligase RNF220
765	P46783	40S ribosomal protein S10
766	Q13409	Cytoplasmic dynein 1 intermediate chain 2
767	Q9Y3E2	BolA-like protein 1
768	Q00341	Vigilin
769	P12004	Proliferating cell nuclear antigen
770	O95219	Sorting nexin-4
771	Q13740	CD166 antigen
772	Q9Y333	U6 snRNA-associated Sm-like protein LSm2
773	O95777	U6 snRNA-associated Sm-like protein LSm8
774	Q9NZM3	Intersectin-2
775	Q14254	Flotillin-2
776	P23258	Tubulin gamma-1 chain
777	Q99704	Docking protein 1
778	O14908	PDZ domain-containing protein GIPC1
779	Q6P3W7	SCY1-like protein 2
780	P62854	40S ribosomal protein S26
781	O15143	Actin-related protein 2/3 complex subunit 1B
782	Q96EY4	Translation machinery-associated protein 16
783	Q9H8M9	Protein eva-1 homolog A
784	P11586	C-1-tetrahydrofolate synthase
785	Q8TBN0	Guanine nucleotide exchange factor for Rab-3A
786	Q15428	Splicing factor 3A subunit 2
787	P28300	Protein-lysine 6-oxidase
788	O00165	HCLS1-associated protein X-1
789	P26374	Rab proteins geranylgeranyltransferase component A 2
790	P63220	40S ribosomal protein S21
791	Q14012	Calcium/calmodulin-dependent protein kinase type 1
792	P55072	Transitional endoplasmic reticulum ATPase
793	P28062	Proteasome subunit beta type-8
794	Q9NSC5	Homer protein homolog 3
795	O75822	Eukaryotic translation initiation factor 3 subunit J
796	Q9UBQ6	Exostosin-like 2
797	P63173	60S ribosomal protein L38
798	Q6PIU2	Neutral cholesterol ester hydrolase 1
799	Q12849	G-rich sequence factor 1
800	P53396	ATP-citrate synthase
801	Q96HY7	Probable 2-oxoglutarate dehydrogenase E1 component DHKTD1
802	Q9P121	Neurotrimin
803	Q9NSY1	BMP-2-inducible protein kinase
804	Q15326	Zinc finger MYND domain-containing protein 11
805	Q9BQ04	RNA-binding protein 4B
806	Q969P0	Immunoglobulin superfamily member 8
807	O95684	FGFR1 oncogene partner
808	P27105	Erythrocyte band 7 integral membrane protein
809	Q96DX4	RING finger and SPRY domain-containing protein 1
810	Q2KHT3	Protein CLEC16A
811	P13647	Keratin
812	Q4J6C6	Prolyl endopeptidase-like
813	P07947	Tyrosine-protein kinase Yes
814	P52565	Rho GDP-dissociation inhibitor 1
815	Q8TB96	T-cell immunomodulatory protein
816	Q9NXX6	Non-structural maintenance of chromosomes element 4 homolog A
817	Q6PL24	Protein TMED8
818	Q8IVB4	Sodium/hydrogen exchanger 9
819	P52907	F-actin-capping protein subunit alpha-1
820	Q9NQT4	Exosome complex component RRP46
821	P28066	Proteasome subunit alpha type-5
822	Q9UGM6	Tryptophan--tRNA ligase
823	Q9UKM9	RNA-binding protein Raly
824	Q9H6U6	Breast carcinoma-amplified sequence 3
825	Q9H0P0	Cytosolic 5'-nucleotidase 3A
826	Q9H0W9	Ester hydrolase C11orf54
827	Q8NCG7	Sn1-specific diacylglycerol lipase beta
828	Q96CW1	AP-2 complex subunit mu
829	Q9BY44	Eukaryotic translation initiation factor 2A
830	Q14974	Importin subunit beta-1
831	O43303	Centriolar coiled-coil protein of 110 kDa
832	P11021	Endoplasmic reticulum chaperone BiP
833	Q9BY66	Lysine-specific demethylase 5D
834	Q96SB8	Structural maintenance of chromosomes protein 6
835	Q86SX6	Glutaredoxin-related protein 5
836	Q9HAU5	Regulator of nonsense transcripts 2
837	Q9Y639	Neuroplastin
838	Q12906	Interleukin enhancer-binding factor 3
839	Q9BR76	Coronin-1B
840	Q86XN8	RNA-binding protein MEX3D
841	O95486	Protein transport protein Sec24A
842	P19022	Cadherin-2
843	P17096	High mobility group protein HMG-I/HMG-Y
844	Q9UQ90	Paraplegin
845	Q86Y56	Dynein assembly factor 5
846	Q06124	Tyrosine-protein phosphatase non-receptor type 11
847	Q9Y2W1	Thyroid hormone receptor-associated protein 3
848	Q13601	KRR1 small subunit processome component homolog
849	P61163	Alpha-centractin
850	P52943	Cysteine-rich protein 2
851	O95394	Phosphoacetylglucosamine mutase
852	Q6STE5	SWI/SNF-related matrix-associated actin-dependent regulator of chromatin subfamily D member 3
853	Q7L5D6	Golgi to ER traffic protein 4 homolog
854	O75665	Oral-facial-digital syndrome 1 protein
855	O75607	Nucleoplasmin-3
856	Q14697	Neutral alpha-glucosidase AB
857	O15269	Serine palmitoyltransferase 1
858	Q13164	Mitogen-activated protein kinase 7
859	Q9Y303	N-acetylglucosamine-6-phosphate deacetylase
860	P10619	Lysosomal protective protein
861	Q5JVF3	PCI domain-containing protein 2
862	P30566	Adenylosuccinate lyase
863	Q9BTT4	Mediator of RNA polymerase II transcription subunit 10
864	Q9H7E2	Tudor domain-containing protein 3
865	Q5T9A4	ATPase family AAA domain-containing protein 3B
866	P43307	Translocon-associated protein subunit alpha
867	Q9UPY8	Microtubule-associated protein RP/EB family member 3
868	Q5KU26	Collectin-12
869	O43684	Mitotic checkpoint protein BUB3
870	Q9H6E4	Coiled-coil domain-containing protein 134
871	Q9NQ34	Transmembrane protein 9B
872	P02675	Fibrinogen beta chain
873	Q9NZM1	Myoferlin
874	Q9HBF4	Zinc finger FYVE domain-containing protein 1
875	Q00537	Cyclin-dependent kinase 17
876	Q92552	28S ribosomal protein S27
877	O95400	CD2 antigen cytoplasmic tail-binding protein 2
878	O94813	Slit homolog 2 protein
879	Q6SPF0	Atherin
880	Q6EMK4	Vasorin
881	A0FGR8	Extended synaptotagmin-2
882	O95479	GDH/6PGL endoplasmic bifunctional protein
883	P09234	U1 small nuclear ribonucleoprotein C
884	Q9HC38	Glyoxalase domain-containing protein 4
885	Q9BU02	Thiamine-triphosphatase
886	P11387	DNA topoisomerase 1
887	P30153	Serine/threonine-protein phosphatase 2A 65 kDa regulatory subunit A alpha isoform
888	O00488	Zinc finger protein 593
889	Q14195	Dihydropyrimidinase-related protein 3
890	Q9BSJ2	Gamma-tubulin complex component 2
891	O60701	UDP-glucose 6-dehydrogenase
892	P29144	Tripeptidyl-peptidase 2
893	Q9C0C2	182 kDa tankyrase-1-binding protein
894	P08648	Integrin alpha-5
895	P07148	Fatty acid-binding protein
896	P30038	Delta-1-pyrroline-5-carboxylate dehydrogenase
897	Q8NHS2	Putative aspartate aminotransferase
898	Q9NVR2	Integrator complex subunit 10
899	O15446	DNA-directed RNA polymerase I subunit RPA34
900	P42224	Signal transducer and activator of transcription 1-alpha/beta
901	Q8WXI9	Transcriptional repressor p66-beta
902	P23588	Eukaryotic translation initiation factor 4B
903	Q12899	Tripartite motif-containing protein 26
904	Q9NXH8	Torsin-4A
905	Q99798	Aconitate hydratase
906	Q96EP1	E3 ubiquitin-protein ligase CHFR
907	Q9H7Z7	Prostaglandin E synthase 2
908	P35443	Thrombospondin-4
909	Q7Z794	Keratin
910	Q14919	Dr1-associated corepressor
911	Q5JTJ3	Cytochrome c oxidase assembly factor 6 homolog
912	P31942	Heterogeneous nuclear ribonucleoprotein H3
913	Q86YR5	G-protein-signaling modulator 1
914	Q9NYB9	Abl interactor 2
915	O15427	Monocarboxylate transporter 4
916	Q9UKU7	Isobutyryl-CoA dehydrogenase
917	Q15831	Serine/threonine-protein kinase STK11
918	Q9BVS4	Serine/threonine-protein kinase RIO2
919	Q9NZH0	G-protein coupled receptor family C group 5 member B
920	Q86UL3	Glycerol-3-phosphate acyltransferase 4
921	Q96PY6	Serine/threonine-protein kinase Nek1
922	Q96S82	Ubiquitin-like protein 7
923	P24539	ATP synthase F(0) complex subunit B1
924	P48681	Nestin
925	Q13907	Isopentenyl-diphosphate Delta-isomerase 1
926	Q14671	Pumilio homolog 1
927	Q16658	Fascin
928	P61956	Small ubiquitin-related modifier 2
929	Q86X02	Cerebellar degeneration-related protein 2-like
930	P01024	Complement C3
931	O75152	Zinc finger CCCH domain-containing protein 11A
932	Q9UBY9	Heat shock protein beta-7
933	P55347	Homeobox protein PKNOX1
934	Q9P2J5	Leucine--tRNA ligase
935	P63279	SUMO-conjugating enzyme UBC9
936	Q96IZ0	PRKC apoptosis WT1 regulator protein
937	Q9NUJ1	Mycophenolic acid acyl-glucuronide esterase
938	O75379	Vesicle-associated membrane protein 4
939	Q07973	1
940	O75390	Citrate synthase
941	P06753	Tropomyosin alpha-3 chain
942	Q96B97	SH3 domain-containing kinase-binding protein 1
943	P27658	Collagen alpha-1(VIII) chain
944	O75494	Serine/arginine-rich splicing factor 10
945	P18074	General transcription and DNA repair factor IIH helicase subunit XPD
946	P42126	Enoyl-CoA delta isomerase 1
947	Q6P1X6	UPF0598 protein C8orf82
948	Q6NXT1	Ankyrin repeat domain-containing protein 54
949	Q69YN2	CWF19-like protein 1
950	P50542	Peroxisomal targeting signal 1 receptor
951	P62330	ADP-ribosylation factor 6
952	Q12872	Splicing factor
953	P08842	Steryl-sulfatase
954	P54753	Ephrin type-B receptor 3
955	Q8N5G2	Macoilin
956	Q8NI08	Nuclear receptor coactivator 7
957	Q9HCB6	Spondin-1
958	Q5VIR6	Vacuolar protein sorting-associated protein 53 homolog
959	O00231	26S proteasome non-ATPase regulatory subunit 11
960	Q9UNL2	Translocon-associated protein subunit gamma
961	Q9Y6G5	COMM domain-containing protein 10
962	Q9UJX5	Anaphase-promoting complex subunit 4
963	Q9NTM9	Copper homeostasis protein cutC homolog
964	Q06136	3-ketodihydrosphingosine reductase
965	Q15393	Splicing factor 3B subunit 3
966	P78332	RNA-binding protein 6
967	Q7L3T8	Probable proline--tRNA ligase
968	Q14146	Unhealthy ribosome biogenesis protein 2 homolog
969	Q96EK9	Protein KTI12 homolog
970	P20618	Proteasome subunit beta type-1
971	Q5VTE6	Protein angel homolog 2
972	Q8IUE6	Histone H2A type 2-B
973	Q5VZE5	N-alpha-acetyltransferase 35
974	Q99961	Endophilin-A2
975	Q86UV5	Ubiquitin carboxyl-terminal hydrolase 48
976	O43264	Centromere/kinetochore protein zw10 homolog
977	O14617	AP-3 complex subunit delta-1
978	Q13435	Splicing factor 3B subunit 2
979	Q8TC71	Mitochondria-eating protein
980	Q07866	Kinesin light chain 1
981	P51790	H(+)/Cl(-) exchange transporter 3
982	Q16512	Serine/threonine-protein kinase N1
983	P07686	Beta-hexosaminidase subunit beta
984	Q9ULJ6	Zinc finger MIZ domain-containing protein 1
985	Q96AB3	Isochorismatase domain-containing protein 2
986	P26022	Pentraxin-related protein PTX3
987	O43493	Trans-Golgi network integral membrane protein 2
988	Q15121	Astrocytic phosphoprotein PEA-15
989	P52815	39S ribosomal protein L12
990	Q9P2H3	Intraflagellar transport protein 80 homolog
991	P01011	Alpha-1-antichymotrypsin
992	Q9HAN9	Nicotinamide/nicotinic acid mononucleotide adenylyltransferase 1
993	Q9UJZ1	Stomatin-like protein 2
994	P68400	Casein kinase II subunit alpha
995	Q6P2Q9	Pre-mRNA-processing-splicing factor 8
996	O75347	Tubulin-specific chaperone A
997	Q8NEN9	PDZ domain-containing protein 8
998	Q5HYK3	2-methoxy-6-polyprenyl-1
999	O43759	Synaptogyrin-1
1000	P51970	NADH dehydrogenase [ubiquinone] 1 alpha subcomplex subunit 8
1001	A6NHX0	Cytosolic arginine sensor for mTORC1 subunit 2
1002	Q9BQP7	Mitochondrial genome maintenance exonuclease 1
1003	Q92820	Gamma-glutamyl hydrolase
1004	Q9BQS7	Hephaestin
1005	P50914	60S ribosomal protein L14
1006	Q6BCY4	NADH-cytochrome b5 reductase 2
1007	O94901	SUN domain-containing protein 1
1008	P67936	Tropomyosin alpha-4 chain
1009	Q9BTX1	Nucleoporin NDC1
1010	Q9UL03	Integrator complex subunit 6
1011	P62701	40S ribosomal protein S4
1012	Q7L273	BTB/POZ domain-containing protein KCTD9
1013	O15355	Protein phosphatase 1G
1014	Q9UKL0	REST corepressor 1
1015	Q96KQ7	Histone-lysine N-methyltransferase EHMT2
1016	Q13045	Protein flightless-1 homolog
1017	P08574	Cytochrome c1
1018	Q8IXM6	Nurim
1019	O14578	Citron Rho-interacting kinase
1020	P39210	Protein Mpv17
1021	Q9UM13	Anaphase-promoting complex subunit 10
1022	O95260	Arginyl-tRNA--protein transferase 1
1023	P22314	Ubiquitin-like modifier-activating enzyme 1
1024	Q86TV6	Tetratricopeptide repeat protein 7B
1025	Q9UBU9	Nuclear RNA export factor 1
1026	P10643	Complement component C7
1027	O95218	Zinc finger Ran-binding domain-containing protein 2
1028	A6NDU8	UPF0600 protein C5orf51
1029	P11142	Heat shock cognate 71 kDa protein
1030	Q15172	Serine/threonine-protein phosphatase 2A 56 kDa regulatory subunit alpha isoform
1031	Q5T5U3	Rho GTPase-activating protein 21
1032	Q12904	Aminoacyl tRNA synthase complex-interacting multifunctional protein 1
1033	Q8WWH5	Probable tRNA pseudouridine synthase 1
1034	P29966	Myristoylated alanine-rich C-kinase substrate
1035	P35611	Alpha-adducin
1036	Q16851	UTP--glucose-1-phosphate uridylyltransferase
1037	Q7Z7H8	39S ribosomal protein L10
1038	Q9Y3A6	Transmembrane emp24 domain-containing protein 5
1039	Q96DT6	Cysteine protease ATG4C
1040	Q9NR77	Peroxisomal membrane protein 2
1041	P42858	Huntingtin
1042	Q9Y312	Protein AAR2 homolog
1043	P62277	40S ribosomal protein S13
1044	A0JNW5	UHRF1-binding protein 1-like
1045	Q13724	Mannosyl-oligosaccharide glucosidase
1046	Q9UHR6	Zinc finger HIT domain-containing protein 2
1047	Q9H089	Large subunit GTPase 1 homolog
1048	Q9Y2Z9	Ubiquinone biosynthesis monooxygenase COQ6
1049	Q96BM9	ADP-ribosylation factor-like protein 8A
1050	Q9NRG1	Phosphoribosyltransferase domain-containing protein 1
1051	Q9H0H0	Integrator complex subunit 2
1052	Q9Y3E1	Hepatoma-derived growth factor-related protein 3
1053	O60936	Nucleolar protein 3
1054	P48454	Serine/threonine-protein phosphatase 2B catalytic subunit gamma isoform
1055	Q9NX55	Huntingtin-interacting protein K
1056	P25789	Proteasome subunit alpha type-4
1057	O95292	Vesicle-associated membrane protein-associated protein B/C
1058	P60673	Profilin-3
1059	P00450	Ceruloplasmin
1060	O43776	Asparagine--tRNA ligase
1061	Q08357	Sodium-dependent phosphate transporter 2
1062	Q06210	Glutamine--fructose-6-phosphate aminotransferase [isomerizing] 1
1063	Q99442	Translocation protein SEC62
1064	Q92783	Signal transducing adapter molecule 1
1065	P43246	DNA mismatch repair protein Msh2
1066	Q9NUB1	Acetyl-coenzyme A synthetase 2-like
1067	P63165	Small ubiquitin-related modifier 1
1068	Q04323	UBX domain-containing protein 1
1069	P62834	Ras-related protein Rap-1A
1070	Q3SY69	Mitochondrial 10-formyltetrahydrofolate dehydrogenase
1071	O15260	Surfeit locus protein 4
1072	Q96SF7	T-box transcription factor TBX15
1073	Q9BTE3	Mini-chromosome maintenance complex-binding protein
1074	Q96HN2	Adenosylhomocysteinase 3
1075	P14209	CD99 antigen
1076	Q9UIU6	Homeobox protein SIX4
1077	Q8WUA7	TBC1 domain family member 22A
1078	Q96D46	60S ribosomal export protein NMD3
1079	Q9NZ52	ADP-ribosylation factor-binding protein GGA3
1080	P30414	NK-tumor recognition protein
1081	P15311	Ezrin
1082	P57764	Gasdermin-D
1083	Q9H9F9	Actin-related protein 5
1084	Q9H8H0	Nucleolar protein 11
1085	Q8N7H5	RNA polymerase II-associated factor 1 homolog
1086	Q676U5	Autophagy-related protein 16-1
1087	O75475	PC4 and SFRS1-interacting protein
1088	Q9NXU5	ADP-ribosylation factor-like protein 15
1089	Q16878	Cysteine dioxygenase type 1
1090	Q15833	Syntaxin-binding protein 2
1091	Q02539	Histone H1.1
1092	P01857	Immunoglobulin heavy constant gamma 1
1093	P09038	Fibroblast growth factor 2
1094	Q9Y6C9	Mitochondrial carrier homolog 2
1095	O94887	FERM
1096	Q15154	Pericentriolar material 1 protein
1097	P49281	Natural resistance-associated macrophage protein 2
1098	P48643	T-complex protein 1 subunit epsilon
1099	P48426	Phosphatidylinositol 5-phosphate 4-kinase type-2 alpha
1100	P28070	Proteasome subunit beta type-4
1101	Q53H82	Endoribonuclease LACTB2
1102	Q9UPQ0	LIM and calponin homology domains-containing protein 1
1103	Q9UJW0	Dynactin subunit 4
1104	Q8TBC4	NEDD8-activating enzyme E1 catalytic subunit
1105	P22352	Glutathione peroxidase 3
1106	Q8IWZ8	SURP and G-patch domain-containing protein 1
1107	Q96A49	Synapse-associated protein 1
1108	Q9UHB9	Signal recognition particle subunit SRP68
1109	P14324	Farnesyl pyrophosphate synthase
1110	Q9C0F1	Centrosomal protein of 44 kDa
1111	Q86SK9	Stearoyl-CoA desaturase 5
1112	Q5TAQ9	DDB1- and CUL4-associated factor 8
1113	Q13153	Serine/threonine-protein kinase PAK 1
1114	Q9Y5S9	RNA-binding protein 8A
1115	Q02388	Collagen alpha-1(VII) chain
1116	Q8NBN3	Transmembrane protein 87A
1117	Q8N488	RING1 and YY1-binding protein
1118	Q6ZUX7	LHFPL tetraspan subfamily member 2 protein
1119	Q13561	Dynactin subunit 2
1120	P05413	Fatty acid-binding protein
1121	P26583	High mobility group protein B2
1122	O15498	Synaptobrevin homolog YKT6
1123	Q9Y3A5	Ribosome maturation protein SBDS
1124	O95347	Structural maintenance of chromosomes protein 2
1125	Q15436	Protein transport protein Sec23A
1126	P43121	Cell surface glycoprotein MUC18
1127	P55268	Laminin subunit beta-2
1128	Q92994	Transcription factor IIIB 90 kDa subunit
1129	P62304	Small nuclear ribonucleoprotein E
1130	Q8N6R0	Methyltransferase-like protein 13
1131	P78417	Glutathione S-transferase omega-1
1132	P50454	Serpin H1
1133	Q5JSL3	Dedicator of cytokinesis protein 11
1134	Q13144	Translation initiation factor eIF-2B subunit epsilon
1135	Q9Y4G8	Rap guanine nucleotide exchange factor 2
1136	Q58FF6	Putative heat shock protein HSP 90-beta 4
1137	Q9BVM4	Gamma-glutamylaminecyclotransferase
1138	Q9HA72	Calcium homeostasis modulator protein 2
1139	Q14D04	Ventricular zone-expressed PH domain-containing protein homolog 1
1140	Q15056	Eukaryotic translation initiation factor 4H
1141	Q9NRA8	Eukaryotic translation initiation factor 4E transporter
1142	Q9Y426	C2 domain-containing protein 2
1143	Q13637	Ras-related protein Rab-32
1144	P18206	Vinculin
1145	P35914	Hydroxymethylglutaryl-CoA lyase
1146	O75643	U5 small nuclear ribonucleoprotein 200 kDa helicase
1147	O00193	Small acidic protein
1148	P60604	Ubiquitin-conjugating enzyme E2 G2
1149	Q9Y6E2	Basic leucine zipper and W2 domain-containing protein 2
1150	Q13049	E3 ubiquitin-protein ligase TRIM32
1151	P47985	Cytochrome b-c1 complex subunit Rieske
1152	Q9BR61	Acyl-CoA-binding domain-containing protein 6
1153	Q12933	TNF receptor-associated factor 2
1154	P30519	Heme oxygenase 2
1155	Q9Y6C2	EMILIN-1
1156	O15504	Nucleoporin-like protein 2
1157	P15531	Nucleoside diphosphate kinase A
1158	O00203	AP-3 complex subunit beta-1
1159	Q8N8S7	Protein enabled homolog
1160	Q5JPI9	EEF1A lysine methyltransferase 2
1161	Q8IWT0	Protein archease
1162	Q08752	Peptidyl-prolyl cis-trans isomerase D
1163	Q13620	Cullin-4B
1164	Q15050	Ribosome biogenesis regulatory protein homolog
1165	O14964	Hepatocyte growth factor-regulated tyrosine kinase substrate
1166	O00423	Echinoderm microtubule-associated protein-like 1
1167	Q6UB35	Monofunctional C1-tetrahydrofolate synthase
1168	Q7Z4H3	HD domain-containing protein 2
1169	P55001	Microfibrillar-associated protein 2
1170	Q14865	AT-rich interactive domain-containing protein 5B
1171	P26640	Valine--tRNA ligase
1172	Q9UJX2	Cell division cycle protein 23 homolog
1173	Q9NQT5	Exosome complex component RRP40
1174	P62312	U6 snRNA-associated Sm-like protein LSm6
1175	Q8NFQ8	Torsin-1A-interacting protein 2
1176	P09972	Fructose-bisphosphate aldolase C
1177	P05114	Non-histone chromosomal protein HMG-14
1178	O43734	Adapter protein CIKS
1179	Q9Y2A7	Nck-associated protein 1
1180	O43169	Cytochrome b5 type B
1181	P29323	Ephrin type-B receptor 2
1182	P54760	Ephrin type-B receptor 4
1183	Q8WWN8	Arf-GAP with Rho-GAP domain
1184	Q04756	Hepatocyte growth factor activator
1185	Q9C0E2	Exportin-4
1186	P06454	Prothymosin alpha
1187	Q13492	Phosphatidylinositol-binding clathrin assembly protein
1188	Q86X76	Deaminated glutathione amidase
1189	P40222	Alpha-taxilin
1190	Q9Y3F4	Serine-threonine kinase receptor-associated protein
1191	P0CG38	POTE ankyrin domain family member I
1192	Q4L180	Filamin A-interacting protein 1-like
1193	P82921	28S ribosomal protein S21
1194	O94842	TOX high mobility group box family member 4
1195	Q9Y6X3	MAU2 chromatid cohesion factor homolog
1196	Q9UHA4	Ragulator complex protein LAMTOR3
1197	P18887	DNA repair protein XRCC1
1198	Q9NQE9	Histidine triad nucleotide-binding protein 3
1199	P30046	D-dopachrome decarboxylase
1200	P11802	Cyclin-dependent kinase 4
1201	P61225	Ras-related protein Rap-2b
1202	Q6YP21	Kynurenine--oxoglutarate transaminase 3
1203	Q9Y4P8	WD repeat domain phosphoinositide-interacting protein 2
1204	Q96B36	Proline-rich AKT1 substrate 1
1205	Q5MNZ9	WD repeat domain phosphoinositide-interacting protein 1
1206	O00505	Importin subunit alpha-4
1207	Q6NUQ4	Transmembrane protein 214
1208	P51572	B-cell receptor-associated protein 31
1209	Q6PI47	BTB/POZ domain-containing protein KCTD18
1210	P35612	Beta-adducin
1211	Q6V1X1	Dipeptidyl peptidase 8
1212	Q9NS69	Mitochondrial import receptor subunit TOM22 homolog
1213	Q86SZ2	Trafficking protein particle complex subunit 6B
1214	Q15170	Transcription elongation factor A protein-like 1
1215	P11940	Polyadenylate-binding protein 1
1216	Q99571	P2X purinoceptor 4
1217	O43396	Thioredoxin-like protein 1
1218	P29992	Guanine nucleotide-binding protein subunit alpha-11
1219	Q9UN36	Protein NDRG2
1220	P04732	Metallothionein-1E
1221	Q15008	26S proteasome non-ATPase regulatory subunit 6
1222	Q9NXH9	tRNA (guanine(26)-N(2))-dimethyltransferase
1223	Q6ZUT6	Coiled-coil domain-containing protein 9B
1224	Q9ULT0	Tetratricopeptide repeat protein 7A
1225	Q7Z5N4	Protein sidekick-1
1226	Q9P0M9	39S ribosomal protein L27
1227	Q8IUZ5	5-phosphohydroxy-L-lysine phospho-lyase
1228	P37173	TGF-beta receptor type-2
1229	P15735	Phosphorylase b kinase gamma catalytic chain
1230	O95208	Epsin-2
1231	Q14247	Src substrate cortactin
1232	Q9UKY7	Protein CDV3 homolog
1233	Q16585	Beta-sarcoglycan
1234	Q5U5X0	Complex III assembly factor LYRM7
1235	P55010	Eukaryotic translation initiation factor 5
1236	P27986	Phosphatidylinositol 3-kinase regulatory subunit alpha
1237	O75380	NADH dehydrogenase [ubiquinone] iron-sulfur protein 6
1238	Q13347	Eukaryotic translation initiation factor 3 subunit I
1239	P61457	Pterin-4-alpha-carbinolamine dehydratase
1240	O60563	Cyclin-T1
1241	P61968	LIM domain transcription factor LMO4
1242	P82650	28S ribosomal protein S22
1243	Q92633	Lysophosphatidic acid receptor 1
1244	Q92636	Protein FAN
1245	Q14978	Nucleolar and coiled-body phosphoprotein 1
1246	Q13444	Disintegrin and metalloproteinase domain-containing protein 15
1247	P78356	Phosphatidylinositol 5-phosphate 4-kinase type-2 beta
1248	O75874	Isocitrate dehydrogenase [NADP] cytoplasmic
1249	Q8IWE2	Protein NOXP20
1250	Q8WU79	Stromal membrane-associated protein 2
1251	P07585	Decorin
1252	Q6ZSZ5	Rho guanine nucleotide exchange factor 18
1253	Q9H2U2	Inorganic pyrophosphatase 2
1254	Q9NXR1	Nuclear distribution protein nudE homolog 1
1255	Q6PKG0	La-related protein 1
1256	Q9UNP9	Peptidyl-prolyl cis-trans isomerase E
1257	O43805	Sjoegren syndrome nuclear autoantigen 1
1258	P63000	Ras-related C3 botulinum toxin substrate 1
1259	P02679	Fibrinogen gamma chain
1260	P05091	Aldehyde dehydrogenase
1261	Q15007	Pre-mRNA-splicing regulator WTAP
1262	O94992	Protein HEXIM1
1263	Q96EU6	Ribosomal RNA processing protein 36 homolog
1264	O60762	Dolichol-phosphate mannosyltransferase subunit 1
1265	P23368	NAD-dependent malic enzyme
1266	Q9H8G2	Caspase activity and apoptosis inhibitor 1
1267	Q8TE77	Protein phosphatase Slingshot homolog 3
1268	Q5T6F2	Ubiquitin-associated protein 2
1269	Q15424	Scaffold attachment factor B1
1270	Q92567	Protein FAM168A
1271	P19784	Casein kinase II subunit alpha'
1272	O94819	Kelch repeat and BTB domain-containing protein 11
1273	Q96CN9	GRIP and coiled-coil domain-containing protein 1
1274	P50895	Basal cell adhesion molecule
1275	Q15493	Regucalcin
1276	Q9NUM4	Transmembrane protein 106B
1277	P15884	Transcription factor 4
1278	Q96GY0	Zinc finger C2HC domain-containing protein 1A
1279	O43149	Zinc finger ZZ-type and EF-hand domain-containing protein 1
1280	Q07352	mRNA decay activator protein ZFP36L1
1281	P58546	Myotrophin
1282	P36776	Lon protease homolog
1283	Q96EU7	C1GALT1-specific chaperone 1
1284	Q9BVV7	Mitochondrial import inner membrane translocase subunit Tim21
1285	Q92545	Transmembrane protein 131
1286	P49441	Inositol polyphosphate 1-phosphatase
1287	Q9H944	Mediator of RNA polymerase II transcription subunit 20
1288	P53680	AP-2 complex subunit sigma
1289	Q2TAY7	WD40 repeat-containing protein SMU1
1290	P54886	Delta-1-pyrroline-5-carboxylate synthase
1291	Q13433	Zinc transporter ZIP6
1292	P30740	Leukocyte elastase inhibitor
1293	P21926	CD9 antigen
1294	Q9Y3B4	Splicing factor 3B subunit 6
1295	Q99447	Ethanolamine-phosphate cytidylyltransferase
1296	Q8IVL6	Prolyl 3-hydroxylase 3
1297	Q01196	Runt-related transcription factor 1
1298	Q8IY21	Probable ATP-dependent RNA helicase DDX60
1299	Q96E39	RNA binding motif protein
1300	Q9BYJ9	YTH domain-containing family protein 1
1301	Q92989	Polyribonucleotide 5'-hydroxyl-kinase Clp1
1302	P41208	Centrin-2
1303	P17900	Ganglioside GM2 activator
1304	Q8IXL7	Methionine-R-sulfoxide reductase B3
1305	P45984	Mitogen-activated protein kinase 9
1306	P35908	Keratin
1307	Q5K651	Sterile alpha motif domain-containing protein 9
1308	Q96JC1	Vam6/Vps39-like protein
1309	P48729	Casein kinase I isoform alpha
1310	P09543	2'
1311	P01031	Complement C5
1312	Q96SW2	Protein cereblon
1313	P08473	Neprilysin
1314	Q9H4M9	EH domain-containing protein 1
1315	Q9Y512	Sorting and assembly machinery component 50 homolog
1316	P52209	6-phosphogluconate dehydrogenase
1317	P52747	Zinc finger protein 143
1318	Q96B45	BLOC-1-related complex subunit 7
1319	P33908	Mannosyl-oligosaccharide 1
1320	Q92791	Endoplasmic reticulum protein SC65
1321	Q99549	M-phase phosphoprotein 8
1322	Q8ND90	Paraneoplastic antigen Ma1
1323	Q96SY0	Integrator complex subunit 14
1324	O95171	Sciellin
1325	Q13614	Myotubularin-related protein 2
1326	Q8IV20	Laccase domain-containing protein 1
1327	Q9BYC9	39S ribosomal protein L20
1328	Q9NZN5	Rho guanine nucleotide exchange factor 12
1329	Q9NQX7	Integral membrane protein 2C
1330	Q9NXE4	Sphingomyelin phosphodiesterase 4
1331	O95136	Sphingosine 1-phosphate receptor 2
1332	Q9C005	Protein dpy-30 homolog
1333	Q9BRG1	Vacuolar protein-sorting-associated protein 25
1334	Q9Y6I3	Epsin-1
1335	Q9UBQ5	Eukaryotic translation initiation factor 3 subunit K
1336	Q7Z6B0	Coiled-coil domain-containing protein 91
1337	Q99941	Cyclic AMP-dependent transcription factor ATF-6 beta
1338	Q8NFT2	Metalloreductase STEAP2
1339	P54578	Ubiquitin carboxyl-terminal hydrolase 14
1340	P43487	Ran-specific GTPase-activating protein
1341	O14558	Heat shock protein beta-6
1342	Q9BQE3	Tubulin alpha-1C chain
1343	P35998	26S proteasome regulatory subunit 7
1344	O95071	E3 ubiquitin-protein ligase UBR5
1345	Q9Y6W5	Wiskott-Aldrich syndrome protein family member 2
1346	O00268	Transcription initiation factor TFIID subunit 4
1347	P23284	Peptidyl-prolyl cis-trans isomerase B
1348	O00418	Eukaryotic elongation factor 2 kinase
1349	Q96BW5	Phosphotriesterase-related protein
1350	Q8TCA0	Leucine-rich repeat-containing protein 20
1351	Q96D53	Atypical kinase COQ8B
1352	Q02750	Dual specificity mitogen-activated protein kinase kinase 1
1353	Q9BYT8	Neurolysin
1354	Q14318	Peptidyl-prolyl cis-trans isomerase FKBP8
1355	O00255	Menin
1356	P30533	Alpha-2-macroglobulin receptor-associated protein
1357	P01266	Thyroglobulin
1358	P02538	Keratin
1359	Q9GZN8	UPF0687 protein C20orf27
1360	P24310	Cytochrome c oxidase subunit 7A1
1361	Q9NZJ4	Sacsin
1362	O60266	Adenylate cyclase type 3
1363	P10620	Microsomal glutathione S-transferase 1
1364	Q96C57	Protein CUSTOS
1365	O00189	AP-4 complex subunit mu-1
1366	Q8IZQ5	Selenoprotein H
1367	Q6PI78	Transmembrane protein 65
1368	Q9UL63	Muskelin
1369	Q14938	Nuclear factor 1 X-type
1370	P22234	Multifunctional protein ADE2
1371	Q8IX18	Probable ATP-dependent RNA helicase DHX40
1372	P57088	Transmembrane protein 33
1373	P23246	Splicing factor
1374	O75151	Lysine-specific demethylase PHF2
1375	P23396	40S ribosomal protein S3
1376	O75340	Programmed cell death protein 6
1377	Q969R8	KICSTOR complex protein ITFG2
1378	P56556	NADH dehydrogenase [ubiquinone] 1 alpha subcomplex subunit 6
1379	O75348	V-type proton ATPase subunit G 1
1380	P27348	14-3-3 protein theta
1381	P53597	Succinate--CoA ligase [ADP/GDP-forming] subunit alpha
1382	Q9ULU4	Protein kinase C-binding protein 1
1383	P50281	Matrix metalloproteinase-14
1384	Q8IUH4	Palmitoyltransferase ZDHHC13
1385	Q8TCC3	39S ribosomal protein L30
1386	P35869	Aryl hydrocarbon receptor
1387	P48735	Isocitrate dehydrogenase [NADP]
1388	Q9UK99	F-box only protein 3
1389	Q9Y6W3	Calpain-7
1390	Q12962	Transcription initiation factor TFIID subunit 10
1391	Q9BXR0	Queuine tRNA-ribosyltransferase catalytic subunit 1
1392	Q5JPE7	Nodal modulator 2
1393	P42765	3-ketoacyl-CoA thiolase
1394	Q16850	Lanosterol 14-alpha demethylase
1395	Q9Y5M8	Signal recognition particle receptor subunit beta
1396	P42574	Caspase-3
1397	O14980	Exportin-1
1398	O95551	Tyrosyl-DNA phosphodiesterase 2
1399	Q96PE1	Adhesion G protein-coupled receptor A2
1400	P17676	CCAAT/enhancer-binding protein beta
1401	Q07157	Tight junction protein ZO-1
1402	O43414	ERI1 exoribonuclease 3
1403	Q14258	E3 ubiquitin/ISG15 ligase TRIM25
1404	O95466	Formin-like protein 1
1405	P09497	Clathrin light chain B
1406	O60684	Importin subunit alpha-7
1407	O94763	Unconventional prefoldin RPB5 interactor 1
1408	Q8N4Z0	Ras-related protein Rab-42
1409	B5MCY1	Tudor domain-containing protein 15
1410	Q96T83	Sodium/hydrogen exchanger 7
1411	Q14562	ATP-dependent RNA helicase DHX8
1412	Q0VDG4	Secernin-3
1413	P63244	Receptor of activated protein C kinase 1
1414	Q9NR30	Nucleolar RNA helicase 2
1415	Q99615	DnaJ homolog subfamily C member 7
1416	P53801	Pituitary tumor-transforming gene 1 protein-interacting protein
1417	P38159	RNA-binding motif protein
1418	Q9UL18	Protein argonaute-1
1419	O75044	SLIT-ROBO Rho GTPase-activating protein 2
1420	O15013	Rho guanine nucleotide exchange factor 10
1421	P78536	Disintegrin and metalloproteinase domain-containing protein 17
1422	Q86SQ9	Dehydrodolichyl diphosphate synthase complex subunit DHDDS
1423	P62995	Transformer-2 protein homolog beta
1424	Q8IY81	pre-rRNA processing protein FTSJ3
1425	Q14202	Zinc finger MYM-type protein 3
1426	Q6IBS0	Twinfilin-2
1427	Q3V6T2	Girdin
1428	Q8N2H3	Pyridine nucleotide-disulfide oxidoreductase domain-containing protein 2
1429	Q86V88	Magnesium-dependent phosphatase 1
1430	Q92995	Ubiquitin carboxyl-terminal hydrolase 13
1431	Q86TP1	Exopolyphosphatase PRUNE1
1432	Q00577	Transcriptional activator protein Pur-alpha
1433	Q1ED39	Lysine-rich nucleolar protein 1
1434	Q9NUT2	ATP-binding cassette sub-family B member 8
1435	O75489	NADH dehydrogenase [ubiquinone] iron-sulfur protein 3
1436	Q7Z408	CUB and sushi domain-containing protein 2
1437	Q969V5	Mitochondrial ubiquitin ligase activator of NFKB 1
1438	Q92831	Histone acetyltransferase KAT2B
1439	O43143	Pre-mRNA-splicing factor ATP-dependent RNA helicase DHX15
1440	Q76N32	Centrosomal protein of 68 kDa
1441	P07858	Cathepsin B
1442	O76094	Signal recognition particle subunit SRP72
1443	Q68BL8	Olfactomedin-like protein 2B
1444	Q96RD7	Pannexin-1
1445	Q9ULV3	Cip1-interacting zinc finger protein
1446	Q8N4C8	Misshapen-like kinase 1
1447	P55265	Double-stranded RNA-specific adenosine deaminase
1448	Q8IY47	Kelch repeat and BTB domain-containing protein 2
1449	Q2TAA2	Isoamyl acetate-hydrolyzing esterase 1 homolog
1450	P21283	V-type proton ATPase subunit C 1
1451	Q8NDZ4	Deleted in autism protein 1
1452	P62195	26S proteasome regulatory subunit 8
1453	P35568	Insulin receptor substrate 1
1454	P49585	Choline-phosphate cytidylyltransferase A
1455	Q96C23	Aldose 1-epimerase
1456	Q13137	Calcium-binding and coiled-coil domain-containing protein 2
1457	Q969N2	GPI transamidase component PIG-T
1458	O43148	mRNA cap guanine-N7 methyltransferase
1459	P03928	ATP synthase protein 8
1460	Q9BS26	Endoplasmic reticulum resident protein 44
1461	Q9UNF1	Melanoma-associated antigen D2
1462	Q9C0D5	Protein TANC1
1463	Q96CN7	Isochorismatase domain-containing protein 1
1464	P20339	Ras-related protein Rab-5A
1465	Q96N11	Uncharacterized protein C7orf26
1466	Q16143	Beta-synuclein
1467	Q15185	Prostaglandin E synthase 3
1468	P52788	Spermine synthase
1469	Q9P2J3	Kelch-like protein 9
1470	P51149	Ras-related protein Rab-7a
1471	Q8IXB1	DnaJ homolog subfamily C member 10
1472	Q16647	Prostacyclin synthase
1473	Q5T5Y3	Calmodulin-regulated spectrin-associated protein 1
1474	Q13330	Metastasis-associated protein MTA1
1475	Q8TB03	Uncharacterized protein CXorf38
1476	Q96AX9	E3 ubiquitin-protein ligase MIB2
1477	P04632	Calpain small subunit 1
1478	Q9UNK0	Syntaxin-8
1479	O95716	Ras-related protein Rab-3D
1480	Q9H7P9	Pleckstrin homology domain-containing family G member 2
1481	P84243	Histone H3.3
1482	O60888	Protein CutA
1483	P06733	Alpha-enolase
1484	Q9BXW6	Oxysterol-binding protein-related protein 1
1485	Q96BY7	Autophagy-related protein 2 homolog B
1486	Q96AY3	Peptidyl-prolyl cis-trans isomerase FKBP10
1487	Q13428	Treacle protein
1488	P05452	Tetranectin
1489	Q8NHU6	Tudor domain-containing protein 7
1490	P06746	DNA polymerase beta
1491	Q92945	Far upstream element-binding protein 2
1492	P38435	Vitamin K-dependent gamma-carboxylase
1493	P49257	Protein ERGIC-53
1494	Q13573	SNW domain-containing protein 1
1495	P35625	Metalloproteinase inhibitor 3
1496	Q9NXB0	Meckel syndrome type 1 protein
1497	Q8NE01	Metal transporter CNNM3
1498	P11362	Fibroblast growth factor receptor 1
1499	Q9Y240	C-type lectin domain family 11 member A
1500	Q6NZY7	Cdc42 effector protein 5
1501	P16234	Platelet-derived growth factor receptor alpha
1502	Q58DX5	Inactive N-acetylated-alpha-linked acidic dipeptidase-like protein 2
1503	Q53EU6	Glycerol-3-phosphate acyltransferase 3
1504	Q96DM3	Regulator of MON1-CCZ1 complex
1505	P16591	Tyrosine-protein kinase Fer
1506	Q8IWV8	E3 ubiquitin-protein ligase UBR2
1507	Q8IW00	V-set and transmembrane domain-containing protein 4
1508	P25398	40S ribosomal protein S12
1509	Q9Y3D0	Mitotic spindle-associated MMXD complex subunit MIP18
1510	Q9UPQ7	E3 ubiquitin-protein ligase PDZRN3
1511	Q9NZC9	SWI/SNF-related matrix-associated actin-dependent regulator of chromatin subfamily A-like protein 1
1512	Q16629	Serine/arginine-rich splicing factor 7
1513	Q8NBN7	Retinol dehydrogenase 13
1514	Q9H2W6	39S ribosomal protein L46
1515	Q5VZL5	Zinc finger MYM-type protein 4
1516	Q9NZZ3	Charged multivesicular body protein 5
1517	Q96CP2	FLYWCH family member 2
1518	Q9BVK2	Probable dolichyl pyrophosphate Glc1Man9GlcNAc2 alpha-1
1519	O94851	[F-actin]-monooxygenase MICAL2
1520	Q8NBJ4	Golgi membrane protein 1
1521	Q8IWB7	WD repeat and FYVE domain-containing protein 1
1522	P62081	40S ribosomal protein S7
1523	Q9BYD1	39S ribosomal protein L13
1524	P37023	Serine/threonine-protein kinase receptor R3
1525	P02787	Serotransferrin
1526	P49354	Protein farnesyltransferase/geranylgeranyltransferase type-1 subunit alpha
1527	Q6PJG6	BRCA1-associated ATM activator 1
1528	Q9BSD7	Cancer-related nucleoside-triphosphatase
1529	Q9GZR2	RNA exonuclease 4
1530	P62495	Eukaryotic peptide chain release factor subunit 1
1531	O96007	Molybdopterin synthase catalytic subunit
1532	Q86W56	Poly(ADP-ribose) glycohydrolase
1533	Q13627	Dual specificity tyrosine-phosphorylation-regulated kinase 1A
1534	P39687	Acidic leucine-rich nuclear phosphoprotein 32 family member A
1535	Q14571	Inositol 1
1536	Q9Y3Q8	TSC22 domain family protein 4
1537	P85037	Forkhead box protein K1
1538	P49418	Amphiphysin
1539	P52306	Rap1 GTPase-GDP dissociation stimulator 1
1540	O43929	Origin recognition complex subunit 4
1541	Q2VPK5	Cytoplasmic tRNA 2-thiolation protein 2
1542	Q8IY31	Intraflagellar transport protein 20 homolog
1543	Q9Y587	AP-4 complex subunit sigma-1
1544	Q6IA86	Elongator complex protein 2
1545	Q9Y2D4	Exocyst complex component 6B
1546	Q14498	RNA-binding protein 39
1547	Q8WWC4	m-AAA protease-interacting protein 1
1548	Q86TB9	Protein PAT1 homolog 1
1549	Q04206	Transcription factor p65
1550	Q58FG1	Putative heat shock protein HSP 90-alpha A4
1551	Q02224	Centromere-associated protein E
1552	Q9NXF8	Palmitoyltransferase ZDHHC7
1553	Q9Y2B0	Protein canopy homolog 2
1554	Q9Y6H1	Coiled-coil-helix-coiled-coil-helix domain-containing protein 2
1555	Q687X5	Metalloreductase STEAP4
1556	Q6PI48	Aspartate--tRNA ligase
1557	Q7L3B6	Hsp90 co-chaperone Cdc37-like 1
1558	Q86X27	Ras-specific guanine nucleotide-releasing factor RalGPS2
1559	P13073	Cytochrome c oxidase subunit 4 isoform 1
1560	Q96I25	Splicing factor 45
1561	P0CAP2	DNA-directed RNA polymerase II subunit GRINL1A
1562	P28838	Cytosol aminopeptidase
1563	P30419	Glycylpeptide N-tetradecanoyltransferase 1
1564	Q8TEU7	Rap guanine nucleotide exchange factor 6
1565	O14494	Phospholipid phosphatase 1
1566	P10109	Adrenodoxin
1567	P62979	Ubiquitin-40S ribosomal protein S27a
1568	Q9BTV5	Fibronectin type III and SPRY domain-containing protein 1
1569	P36873	Serine/threonine-protein phosphatase PP1-gamma catalytic subunit
1570	Q8N9B5	Junction-mediating and -regulatory protein
1571	O75306	NADH dehydrogenase [ubiquinone] iron-sulfur protein 2
1572	P11047	Laminin subunit gamma-1
1573	Q9UBF8	Phosphatidylinositol 4-kinase beta
1574	Q86U70	LIM domain-binding protein 1
1575	P30837	Aldehyde dehydrogenase X
1576	P05062	Fructose-bisphosphate aldolase B
1577	Q9BZ95	Histone-lysine N-methyltransferase NSD3
1578	A2RUC4	tRNA wybutosine-synthesizing protein 5
1579	O15027	Protein transport protein Sec16A
1580	Q9NZT1	Calmodulin-like protein 5
1581	Q9BTE7	DCN1-like protein 5
1582	Q15019	Septin-2
1583	Q6UX72	UDP-GlcNAc:betaGal beta-1
1584	O15066	Kinesin-like protein KIF3B
1585	Q9NX46	Poly(ADP-ribose) glycohydrolase ARH3
1586	Q6P5R6	60S ribosomal protein L22-like 1
1587	Q15075	Early endosome antigen 1
1588	O75528	Transcriptional adapter 3
1589	Q96KR1	Zinc finger RNA-binding protein
1590	Q9NRR3	CDC42 small effector protein 2
1591	Q9UPR0	Inactive phospholipase C-like protein 2
1592	Q86WA9	Sodium-independent sulfate anion transporter
1593	Q92845	Kinesin-associated protein 3
1594	Q9Y5J7	Mitochondrial import inner membrane translocase subunit Tim9
1595	Q06546	GA-binding protein alpha chain
1596	O60678	Protein arginine N-methyltransferase 3
1597	P54826	Growth arrest-specific protein 1
1598	Q9BUK6	Protein misato homolog 1
1599	P50213	Isocitrate dehydrogenase [NAD] subunit alpha
1600	Q63HR2	Tensin-2
1601	O00287	Regulatory factor X-associated protein
1602	Q6DKK2	Tetratricopeptide repeat protein 19
1603	O94905	Erlin-2
1604	Q8TD35	Protein LKAAEAR1
1605	L0R819	ASNSD1 upstream open reading frame protein
1606	Q96A33	Coiled-coil domain-containing protein 47
1607	O94913	Pre-mRNA cleavage complex 2 protein Pcf11
1608	O60524	Nuclear export mediator factor NEMF
1609	Q9BZV1	UBX domain-containing protein 6
1610	Q96F63	Coiled-coil domain-containing protein 97
1611	Q13371	Phosducin-like protein
1612	Q16543	Hsp90 co-chaperone Cdc37
1613	P51956	Serine/threonine-protein kinase Nek3
1614	Q9Y4W6	AFG3-like protein 2
1615	P49848	Transcription initiation factor TFIID subunit 6
1616	P09486	SPARC
1617	Q9Y388	RNA-binding motif protein
1618	Q9GZQ3	COMM domain-containing protein 5
1619	Q02447	Transcription factor Sp3
1620	O00483	Cytochrome c oxidase subunit NDUFA4
1621	P04899	Guanine nucleotide-binding protein G(i) subunit alpha-2
1622	Q9NWL6	Asparagine synthetase domain-containing protein 1
1623	Q16611	Bcl-2 homologous antagonist/killer
1624	O14653	Golgi SNAP receptor complex member 2
1625	P23141	Liver carboxylesterase 1
1626	O15347	High mobility group protein B3
1627	P35250	Replication factor C subunit 2
1628	Q86UU1	Pleckstrin homology-like domain family B member 1
1629	Q9BVC4	Target of rapamycin complex subunit LST8
1630	Q9Y478	5'-AMP-activated protein kinase subunit beta-1
1631	Q96PV6	Leukocyte receptor cluster member 8
1632	P51157	Ras-related protein Rab-28
1633	Q9NWU1	3-oxoacyl-[acyl-carrier-protein] synthase
1634	P16144	Integrin beta-4
1635	Q86WG5	Myotubularin-related protein 13
1636	P10515	Dihydrolipoyllysine-residue acetyltransferase component of pyruvate dehydrogenase complex
1637	O75506	Heat shock factor-binding protein 1
1638	Q9BW30	Tubulin polymerization-promoting protein family member 3
1639	Q14149	MORC family CW-type zinc finger protein 3
1640	Q7L2H7	Eukaryotic translation initiation factor 3 subunit M
1641	Q9NT62	Ubiquitin-like-conjugating enzyme ATG3
1642	P53999	Activated RNA polymerase II transcriptional coactivator p15
1643	Q96T60	Bifunctional polynucleotide phosphatase/kinase
1644	O95427	GPI ethanolamine phosphate transferase 1
1645	Q9NQH7	Xaa-Pro aminopeptidase 3
1646	P60174	Triosephosphate isomerase
1647	Q9H9Y4	GPN-loop GTPase 2
1648	Q9UKX5	Integrin alpha-11
1649	Q6IA69	Glutamine-dependent NAD(+) synthetase
1650	Q4G0F5	Vacuolar protein sorting-associated protein 26B
1651	Q92784	Zinc finger protein DPF3
1652	P62070	Ras-related protein R-Ras2
1653	P54709	Sodium/potassium-transporting ATPase subunit beta-3
1654	Q92900	Regulator of nonsense transcripts 1
1655	Q9Y572	Receptor-interacting serine/threonine-protein kinase 3
1656	Q9UH62	Armadillo repeat-containing X-linked protein 3
1657	Q9NX40	OCIA domain-containing protein 1
1658	Q8NEK5	Zinc finger protein 548
1659	O43294	Transforming growth factor beta-1-induced transcript 1 protein
1660	Q9BZ67	FERM domain-containing protein 8
1661	Q9H9P5	Putative E3 ubiquitin-protein ligase UNKL
1662	Q14BN4	Sarcolemmal membrane-associated protein
1663	Q8IVB5	LIX1-like protein
1664	Q8N8U9	BMP-binding endothelial regulator protein
1665	Q13423	NAD(P) transhydrogenase
1666	P25786	Proteasome subunit alpha type-1
1667	P49247	Ribose-5-phosphate isomerase
1668	Q96HA8	Protein N-terminal glutamine amidohydrolase
1669	Q9HCJ6	Synaptic vesicle membrane protein VAT-1 homolog-like
1670	P04278	Sex hormone-binding globulin
1671	Q8IYB5	Stromal membrane-associated protein 1
1672	Q9NWT1	p21-activated protein kinase-interacting protein 1
1673	P25685	DnaJ homolog subfamily B member 1
1674	Q9P0U4	CXXC-type zinc finger protein 1
1675	Q9Y262	Eukaryotic translation initiation factor 3 subunit L
1676	Q00688	Peptidyl-prolyl cis-trans isomerase FKBP3
1677	P02751	Fibronectin
1678	P50750	Cyclin-dependent kinase 9
1679	P10451	Osteopontin
1680	Q9NUJ3	T-complex protein 11-like protein 1
1681	Q99715	Collagen alpha-1(XII) chain
1682	O94925	Glutaminase kidney isoform
1683	Q8IWV7	E3 ubiquitin-protein ligase UBR1
1684	Q7Z7A3	Cytoplasmic tRNA 2-thiolation protein 1
1685	O14647	Chromodomain-helicase-DNA-binding protein 2
1686	P51798	H(+)/Cl(-) exchange transporter 7
1687	Q9H6Z4	Ran-binding protein 3
1688	P55735	Protein SEC13 homolog
1689	Q7Z3V4	Ubiquitin-protein ligase E3B
1690	Q9Y6D0	Selenoprotein K
1691	P22087	rRNA 2'-O-methyltransferase fibrillarin
1692	P13929	Beta-enolase
1693	P10412	Histone H1.4
1694	Q8NHP8	Putative phospholipase B-like 2
1695	P14550	Alcohol dehydrogenase [NADP(+)]
1696	P02458	Collagen alpha-1(II) chain
1697	Q9Y3C8	Ubiquitin-fold modifier-conjugating enzyme 1
1698	O00221	NF-kappa-B inhibitor epsilon
1699	Q96AJ1	Clusterin-associated protein 1
1700	Q9BWE0	Replication initiator 1
1701	Q8IU85	Calcium/calmodulin-dependent protein kinase type 1D
1702	Q13541	Eukaryotic translation initiation factor 4E-binding protein 1
1703	Q9UBE0	SUMO-activating enzyme subunit 1
1704	Q969M7	NEDD8-conjugating enzyme UBE2F
1705	Q8IXJ6	NAD-dependent protein deacetylase sirtuin-2
1706	O14802	DNA-directed RNA polymerase III subunit RPC1
1707	O94826	Mitochondrial import receptor subunit TOM70
1708	P25490	Transcriptional repressor protein YY1
1709	Q86T65	Disheveled-associated activator of morphogenesis 2
1710	Q96DE0	U8 snoRNA-decapping enzyme
1711	Q7Z3C6	Autophagy-related protein 9A
1712	P55060	Exportin-2
1713	Q6IQ26	DENN domain-containing protein 5A
1714	P25686	DnaJ homolog subfamily B member 2
1715	P61604	10 kDa heat shock protein
1716	Q92925	SWI/SNF-related matrix-associated actin-dependent regulator of chromatin subfamily D member 2
1717	Q8IZD9	Dedicator of cytokinesis protein 3
1718	Q9Y450	HBS1-like protein
1719	P14778	Interleukin-1 receptor type 1
1720	Q9Y2B9	cAMP-dependent protein kinase inhibitor gamma
1721	Q92562	Polyphosphoinositide phosphatase
1722	Q8NFI3	Cytosolic endo-beta-N-acetylglucosaminidase
1723	P05787	Keratin
1724	Q9UBX3	Mitochondrial dicarboxylate carrier
1725	Q9BSL1	Ubiquitin-associated domain-containing protein 1
1726	P25445	Tumor necrosis factor receptor superfamily member 6
1727	Q02978	Mitochondrial 2-oxoglutarate/malate carrier protein
1728	P18433	Receptor-type tyrosine-protein phosphatase alpha
1729	Q9NWV4	UPF0587 protein C1orf123
1730	P00352	Retinal dehydrogenase 1
1731	Q8N1I0	Dedicator of cytokinesis protein 4
1732	Q96G46	tRNA-dihydrouridine(47) synthase [NAD(P)(+)]-like
1733	Q7L7X3	Serine/threonine-protein kinase TAO1
1734	Q86XZ4	Spermatogenesis-associated serine-rich protein 2
1735	Q9P2B2	Prostaglandin F2 receptor negative regulator
1736	Q86WV6	Stimulator of interferon genes protein
1737	O60637	Tetraspanin-3
1738	Q13867	Bleomycin hydrolase
1739	P54253	Ataxin-1
1740	Q9UGV2	Protein NDRG3
1741	O00562	Membrane-associated phosphatidylinositol transfer protein 1
1742	Q96GM8	Target of EGR1 protein 1
1743	Q8IY18	Structural maintenance of chromosomes protein 5
1744	P23443	Ribosomal protein S6 kinase beta-1
1745	P10155	60 kDa SS-A/Ro ribonucleoprotein
1746	P26439	3 beta-hydroxysteroid dehydrogenase/Delta 5-->4-isomerase type 2
1747	Q9H845	Acyl-CoA dehydrogenase family member 9
1748	Q9Y2K7	Lysine-specific demethylase 2A
1749	Q9Y6A4	Cilia- and flagella-associated protein 20
1750	Q8NEY1	Neuron navigator 1
1751	P62888	60S ribosomal protein L30
1752	Q96JB6	Lysyl oxidase homolog 4
1753	Q96FJ2	Dynein light chain 2
1754	Q7Z3B4	Nucleoporin p54
1755	P61981	14-3-3 protein gamma
1756	Q9UPN9	E3 ubiquitin-protein ligase TRIM33
1757	Q8N9R8	Protein SCAI
1758	O43688	Phospholipid phosphatase 2
1759	Q8WWM9	Cytoglobin
1760	Q92609	TBC1 domain family member 5
1761	O95166	Gamma-aminobutyric acid receptor-associated protein
1762	O60449	Lymphocyte antigen 75
1763	Q8NCN4	E3 ubiquitin-protein ligase RNF169
1764	Q8TCT8	Signal peptide peptidase-like 2A
1765	Q9P1Z2	Calcium-binding and coiled-coil domain-containing protein 1
1766	Q8IYD1	Eukaryotic peptide chain release factor GTP-binding subunit ERF3B
1767	Q96NY7	Chloride intracellular channel protein 6
1768	P52895	Aldo-keto reductase family 1 member C2
1769	Q9P2G1	Ankyrin repeat and IBR domain-containing protein 1
1770	P56937	3-keto-steroid reductase
1771	Q9NR12	PDZ and LIM domain protein 7
1772	O75828	Carbonyl reductase [NADPH] 3
1773	Q02127	Dihydroorotate dehydrogenase (quinone)
1774	Q16352	Alpha-internexin
1775	P53367	Arfaptin-1
1776	P49716	CCAAT/enhancer-binding protein delta
1777	Q6WRI0	Immunoglobulin superfamily member 10
1778	Q96DU7	Inositol-trisphosphate 3-kinase C
1779	Q6P4E1	Protein CASC4
1780	P07954	Fumarate hydratase
1781	Q9BRN9	TM2 domain-containing protein 3
1782	O75531	Barrier-to-autointegration factor
1783	Q8IWS0	PHD finger protein 6
1784	P39023	60S ribosomal protein L3
1785	Q9BXS5	AP-1 complex subunit mu-1
1786	Q6GMV2	SET and MYND domain-containing protein 5
1787	A4D1P6	WD repeat-containing protein 91
1788	P51665	26S proteasome non-ATPase regulatory subunit 7
1789	O00462	Beta-mannosidase
1790	P10644	cAMP-dependent protein kinase type I-alpha regulatory subunit
1791	P41091	Eukaryotic translation initiation factor 2 subunit 3
1792	P19388	DNA-directed RNA polymerases I
1793	Q6PCB5	Round spermatid basic protein 1-like protein
1794	O00217	NADH dehydrogenase [ubiquinone] iron-sulfur protein 8
1795	Q16576	Histone-binding protein RBBP7
1796	O43741	5'-AMP-activated protein kinase subunit beta-2
1797	Q86VZ4	Low-density lipoprotein receptor-related protein 11
1798	Q9P258	Protein RCC2
1799	Q9ULJ7	Ankyrin repeat domain-containing protein 50
1800	Q9Y2S6	Translation machinery-associated protein 7
1801	O75381	Peroxisomal membrane protein PEX14
1802	P25787	Proteasome subunit alpha type-2
1803	Q53LP3	Ankyrin repeat domain-containing protein SOWAHC
1804	Q04837	Single-stranded DNA-binding protein
1805	Q9BRK5	45 kDa calcium-binding protein
1806	O95989	Diphosphoinositol polyphosphate phosphohydrolase 1
1807	P06865	Beta-hexosaminidase subunit alpha
1808	P54922	[Protein ADP-ribosylarginine] hydrolase
1809	Q8NC54	Keratinocyte-associated transmembrane protein 2
1810	Q8TDY8	Immunoglobulin superfamily DCC subclass member 4
1811	P27361	Mitogen-activated protein kinase 3
1812	P49069	Calcium signal-modulating cyclophilin ligand
1813	P16401	Histone H1.5
1814	Q3KRA6	UPF0538 protein C2orf76
1815	Q96C11	FGGY carbohydrate kinase domain-containing protein
1816	Q9NQ55	Suppressor of SWI4 1 homolog
1817	Q04726	Transducin-like enhancer protein 3
1818	Q8TEW0	Partitioning defective 3 homolog
1819	Q9BW66	Cyclin-dependent kinase 2-interacting protein
1820	Q96IU4	Protein ABHD14B
1821	Q9UL40	Zinc finger protein 346
1822	Q86YV9	Hermansky-Pudlak syndrome 6 protein
1823	O00461	Golgi integral membrane protein 4
1824	O14524	Nuclear envelope integral membrane protein 1
1825	Q6DHV7	Adenosine deaminase-like protein
1826	Q8WZ82	Esterase OVCA2
1827	Q9P2E9	Ribosome-binding protein 1
1828	P49368	T-complex protein 1 subunit gamma
1829	Q96RU2	Ubiquitin carboxyl-terminal hydrolase 28
1830	Q9UP95	Solute carrier family 12 member 4
1831	P05455	Lupus La protein
1832	P62140	Serine/threonine-protein phosphatase PP1-beta catalytic subunit
1833	O00459	Phosphatidylinositol 3-kinase regulatory subunit beta
1834	Q7Z7L1	Schlafen family member 11
1835	P07919	Cytochrome b-c1 complex subunit 6
1836	Q9Y484	WD repeat domain phosphoinositide-interacting protein 4
1837	Q9Y296	Trafficking protein particle complex subunit 4
1838	O00743	Serine/threonine-protein phosphatase 6 catalytic subunit
1839	Q9P2L0	WD repeat-containing protein 35
1840	P05556	Integrin beta-1
1841	Q9Y4D2	Sn1-specific diacylglycerol lipase alpha
1842	P13674	Prolyl 4-hydroxylase subunit alpha-1
1843	P51178	1-phosphatidylinositol 4
1844	Q9Y530	O-acetyl-ADP-ribose deacetylase 1
1845	O75947	ATP synthase subunit d
1846	Q8NDV7	Trinucleotide repeat-containing gene 6A protein
1847	O60238	BCL2/adenovirus E1B 19 kDa protein-interacting protein 3-like
1848	Q460N5	Poly [ADP-ribose] polymerase 14
1849	Q9NRA0	Sphingosine kinase 2
1850	P23610	Factor VIII intron 22 protein
1851	Q9BU76	Multiple myeloma tumor-associated protein 2
1852	Q562E7	WD repeat-containing protein 81
1853	Q03252	Lamin-B2
1854	P15882	N-chimaerin
1855	Q9NX14	NADH dehydrogenase [ubiquinone] 1 beta subcomplex subunit 11
1856	Q8IXQ4	GPALPP motifs-containing protein 1
1857	Q13822	Ectonucleotide pyrophosphatase/phosphodiesterase family member 2
1858	O60613	Selenoprotein F
1859	Q709F0	Acyl-CoA dehydrogenase family member 11
1860	P53007	Tricarboxylate transport protein
1861	P62993	Growth factor receptor-bound protein 2
1862	P55145	Mesencephalic astrocyte-derived neurotrophic factor
1863	Q9HC98	Serine/threonine-protein kinase Nek6
1864	Q9Y2Z0	Protein SGT1 homolog
1865	P05141	ADP/ATP translocase 2
1866	Q8N806	Putative E3 ubiquitin-protein ligase UBR7
1867	Q99933	BAG family molecular chaperone regulator 1
1868	Q9Y244	Proteasome maturation protein
1869	P49840	Glycogen synthase kinase-3 alpha
1870	P05543	Thyroxine-binding globulin
1871	Q96QG7	Myotubularin-related protein 9
1872	Q9Y3T9	Nucleolar complex protein 2 homolog
1873	Q8IY33	MICAL-like protein 2
1874	Q9Y383	Putative RNA-binding protein Luc7-like 2
1875	Q06330	Recombining binding protein suppressor of hairless
1876	Q6NXT6	Transmembrane anterior posterior transformation protein 1 homolog
1877	Q9GZM5	Protein YIPF3
1878	Q96C86	m7GpppX diphosphatase
1879	Q08378	Golgin subfamily A member 3
1880	Q9NWX6	Probable tRNA(His) guanylyltransferase
1881	Q86TI2	Dipeptidyl peptidase 9
1882	Q9GZR7	ATP-dependent RNA helicase DDX24
1883	Q13190	Syntaxin-5
1884	Q9H6D7	HAUS augmin-like complex subunit 4
1885	Q86VS8	Protein Hook homolog 3
1886	Q8TD55	Pleckstrin homology domain-containing family O member 2
1887	Q9HB40	Retinoid-inducible serine carboxypeptidase
1888	P32019	Type II inositol 1
1889	P12259	Coagulation factor V
1890	Q8IWZ3	Ankyrin repeat and KH domain-containing protein 1
1891	Q9Y5B6	PAX3- and PAX7-binding protein 1
1892	O14786	Neuropilin-1
1893	Q9NZC7	WW domain-containing oxidoreductase
1894	Q9H777	Zinc phosphodiesterase ELAC protein 1
1895	P51884	Lumican
1896	Q8WTW4	GATOR complex protein NPRL2
1897	Q9BVJ7	Dual specificity protein phosphatase 23
1898	P49914	5-formyltetrahydrofolate cyclo-ligase
1899	P35613	Basigin
1900	P20810	Calpastatin
1901	Q9P299	Coatomer subunit zeta-2
1902	Q8NEU8	DCC-interacting protein 13-beta
1903	Q4KMG0	Cell adhesion molecule-related/down-regulated by oncogenes
1904	Q96F44	E3 ubiquitin-protein ligase TRIM11
1905	Q08999	Retinoblastoma-like protein 2
1906	Q9UBL6	Copine-7
1907	P39656	Dolichyl-diphosphooligosaccharide--protein glycosyltransferase 48 kDa subunit
1908	Q6UVK1	Chondroitin sulfate proteoglycan 4
1909	Q15274	Nicotinate-nucleotide pyrophosphorylase [carboxylating]
1910	Q9ULC4	Malignant T-cell-amplified sequence 1
1911	O00303	Eukaryotic translation initiation factor 3 subunit F
1912	P82932	28S ribosomal protein S6
1913	Q99848	Probable rRNA-processing protein EBP2
1914	Q9Y4E5	E3 SUMO-protein ligase ZNF451
1915	O15438	Canalicular multispecific organic anion transporter 2
1916	Q14151	Scaffold attachment factor B2
1917	Q8TB61	Adenosine 3'-phospho 5'-phosphosulfate transporter 1
1918	P53602	Diphosphomevalonate decarboxylase
1919	Q58WW2	DDB1- and CUL4-associated factor 6
1920	P80303	Nucleobindin-2
1921	Q969F9	Hermansky-Pudlak syndrome 3 protein
1922	Q7Z2W4	Zinc finger CCCH-type antiviral protein 1
1923	Q9H0D6	5'-3' exoribonuclease 2
1924	P22830	Ferrochelatase
1925	Q9NRX2	39S ribosomal protein L17
1926	P62910	60S ribosomal protein L32
1927	Q5VWJ9	Sorting nexin-30
1928	Q96BJ3	Axin interactor
1929	Q5HYW2	NHS-like protein 2
1930	P62829	60S ribosomal protein L23
1931	Q15126	Phosphomevalonate kinase
1932	Q6XUX3	Dual serine/threonine and tyrosine protein kinase
1933	Q15119	[Pyruvate dehydrogenase (acetyl-transferring)] kinase isozyme 2
1934	Q92610	Zinc finger protein 592
1935	P30499	HLA class I histocompatibility antigen
1936	Q8NBX0	Saccharopine dehydrogenase-like oxidoreductase
1937	O94880	PHD finger protein 14
1938	Q96RQ1	Endoplasmic reticulum-Golgi intermediate compartment protein 2
1939	O43395	U4/U6 small nuclear ribonucleoprotein Prp3
1940	Q8IYB3	Serine/arginine repetitive matrix protein 1
1941	O15321	Transmembrane 9 superfamily member 1
1942	Q8TAQ2	SWI/SNF complex subunit SMARCC2
1943	Q9H920	RING finger protein 121
1944	Q9NRA2	Sialin
1945	P01033	Metalloproteinase inhibitor 1
1946	Q96J01	THO complex subunit 3
1947	P35573	Glycogen debranching enzyme
1948	Q9H633	Ribonuclease P protein subunit p21
1949	Q15286	Ras-related protein Rab-35
1950	P51659	Peroxisomal multifunctional enzyme type 2
1951	O75569	Interferon-inducible double-stranded RNA-dependent protein kinase activator A
1952	Q9NY33	Dipeptidyl peptidase 3
1953	Q14244	Ensconsin
1954	P34896	Serine hydroxymethyltransferase
1955	Q96DG6	Carboxymethylenebutenolidase homolog
1956	Q14186	Transcription factor Dp-1
1957	P10746	Uroporphyrinogen-III synthase
1958	P67870	Casein kinase II subunit beta
1959	Q07820	Induced myeloid leukemia cell differentiation protein Mcl-1
1960	Q9NXR7	BRISC and BRCA1-A complex member 2
1961	Q9HAD4	WD repeat-containing protein 41
1962	Q9Y3E7	Charged multivesicular body protein 3
1963	Q9H9S4	Calcium-binding protein 39-like
1964	P61165	Transmembrane protein 258
1965	Q02156	Protein kinase C epsilon type
1966	Q96IX5	Up-regulated during skeletal muscle growth protein 5
1967	Q9UJY5	ADP-ribosylation factor-binding protein GGA1
1968	O75882	Attractin
1969	Q86WR0	Coiled-coil domain-containing protein 25
1970	Q5VWQ0	Lysine-specific demethylase 9
1971	O00499	Myc box-dependent-interacting protein 1
1972	Q9NWB6	Arginine and glutamate-rich protein 1
1973	P25205	DNA replication licensing factor MCM3
1974	Q9BV86	N-terminal Xaa-Pro-Lys N-methyltransferase 1
1975	P05204	Non-histone chromosomal protein HMG-17
1976	P11216	Glycogen phosphorylase
1977	Q6UXM1	Leucine-rich repeats and immunoglobulin-like domains protein 3
1978	Q9Y485	DmX-like protein 1
1979	P43897	Elongation factor Ts
1980	Q8N999	Uncharacterized protein C12orf29
1981	Q7Z434	Mitochondrial antiviral-signaling protein
1982	Q6NTF9	Rhomboid domain-containing protein 2
1983	P17405	Sphingomyelin phosphodiesterase
1984	Q9NTJ4	Alpha-mannosidase 2C1
1985	Q6UWE0	E3 ubiquitin-protein ligase LRSAM1
1986	O94854	Uncharacterized protein KIAA0754
1987	Q0ZGT2	Nexilin
1988	P30049	ATP synthase subunit delta
1989	Q15650	Activating signal cointegrator 1
1990	P50151	Guanine nucleotide-binding protein G(I)/G(S)/G(O) subunit gamma-10
1991	O96019	Actin-like protein 6A
1992	P56524	Histone deacetylase 4
1993	Q9UI08	Ena/VASP-like protein
1994	P42677	40S ribosomal protein S27
1995	P38398	Breast cancer type 1 susceptibility protein
1996	P15927	Replication protein A 32 kDa subunit
1997	Q9UNH7	Sorting nexin-6
1998	Q8NCE2	Myotubularin-related protein 14
1999	Q9NUP9	Protein lin-7 homolog C
[truncated: 6,281 more rows]
