# Supplementary material for: Protein signature of human skin fibroblasts allows the study of the molecular etiology of rare neurological diseases
Source: Orphanet J Rare Dis. 2021 Feb 9;16:73. doi: 10.1186/s13023-020-01669-1 (PMC7874489; doi:10.1186/s13023-020-01669-1)
Supplement: Supplementary file 2 — Additional file 2: Table 2. Proteins of neuromuscular relevance expressed in human skin fibroblasts: Expression of 257 proteins is categorized according to different genetically caused diseased impacting on proper function of motoneurons, the peripheral nervous system, the neuromuscular junction, and the muscle fibre. [file 13023_2020_1669_MOESM2_ESM.xlsx]

## Sheet: Aufteilung nach Art
	1						2								3		4		5
	SMA	Protein/Gene	Distal SMA	Protein/Gene	HMN	Protein/Gene	CMT & HMSN Demyelinating	Protein/Gene	CMT & HMSN Axonal dominant	Protein/Gene	CMT & HMSN Axonal-recessive	Protein/Gene	CMT intermediate	Protein/Gene	HSAN	Protein/Gene	CMS	Protein/Gene	Myopathies	Protein/Gene
	O00142	TK2	O95831	AIFM1	P04792	HSPB1 (HSP27)	O14832	PHYH	O00458	IFRD1	O00764	PDXK	O14745	EBP50	O15040	TECPR2	B2RTY4	MYO9A	A6NHR9	Structural maintenance of chromosomes flexible hinge domain-containing protein 1
	O43819	SCO2	P00846	mtATP6	P08473	MME	O15013	ARHGEF10	O60333	KIF1B	O43819	SCO2	O15013	ARHGEF10	O15269	SPTLC1	O00468	AGRN	B2RTY4	Unconventional myosin-IXa
	O95292	VAPB	P03928	mtATP8	P23381	WARS	O15305	PMM2	O95140	MFN2	O60318	MCM3AP	P07196	NEFL	O15270	SPTLC2	O75096	LRP4	O00468	Agrin
	Q04656	ATP7A	P12081	HARS	P38935	IGHMBP2	O43933	PEX1	O95817	BAG3	O95140	MFN2	P50570	DNM2	O95163	IKBKAP	P53007	SLC25A1	O00499	Myc box-dependent-interacting protein 1
	Q06265	EXOSC9	P25686	DNAJB2 (HSJ1)	P41250	GARS	O95248	SBF1	P04792	HSPB1	O95470	SGPL1	P54577	YARS	P04156	Prion	Q06210	GFPT1	O14653	Golgi SNAP receptor complex member 2
	Q13510	ASAH1	P38935	IGHMBP2	P49588	AARS	P07196	NEFL	P05023	ATP1A1	O95831	AIFM1	Q15046	KARS	P26358	DNMT1	Q12860	Contactin-1	O14795	Protein unc-13 homolog B
	Q14204	DYNC1H1	Q04656	ATP7A	P49773	HINT1	P12081	HARS	P07196	NEFL	P02545	Lamin A/C	Q27J81	INF2	P48643	CCT5	Q4J6C6	PREPL	O14979	Heterogeneous nuclear ribonucleoprotein D-like
	Q16637	SMN	Q13315	ATM	Q13813	SPTAN1	P15289	ARSA	P08473	MME	P04792	HSPB1	Q8TB36	GDAP1	P54802	NAGLU	Q53HI1	UNC50	O15155	BET1 homolog
	Q16854	DGUOK	Q15813	TBCE	Q14203	Dynactin 1 (DCTN1)	P19367	HK1	P12081	HARS	P07196	NEFL	Q9HAV0	GNB4	Q03001	Dystonin	Q96F25	ALG14	O43505	Beta-1,4-glucuronyltransferase 1
	Q8N9N2	ASCC1	Q6PIJ6	FBXO38	Q14204	DYNC1H1	P54803	GALC	P41250	GARS	P08473	MME			Q6DD88	ATL3	Q9H3H5	DPAGT1	O43556	Epsilon-sarcoglycan
	Q8TD16	BICD2	Q7Z406	MYH14	Q6PIJ6	FBXO38	Q13217	DNAJC3	P49588	AARS	P25686	HSJ1			Q8IV08	PLD3	Q9H553	ALG2	O43772	Mitochondrial carnitine/acylcarnitine carrier protein
	Q92734	TFG	Q8TD16	BICD2	Q8TD16	BICD2	Q13510	ASAH	P50570	DNM2	P38935	IGHMBP2			Q8WXF7	ATL1	Q9Y5P6	GMPPB	O60762	Dolichol-phosphate mannosyltransferase subunit 1
	Q96B26	EXOSC8	Q99720	SIGMAR1	Q8TEA7	TBCK	Q13614	MTMR2	P51149	RAB7	P39210	MPV17			Q96K19	RNF170			O75096	Low-density lipoprotein receptor-related protein 4
	Q99986	VRK1	Q99986	VRK1	Q9UHW9	KCC3	Q15046	KARS	P54802	NAGLU	P49773	HINT1			Q9H4A3	WNK1/HSN2			O75112	LIM domain-binding protein 3
	Q9BQT8	SLC25A21	Q9UBX5	FBLN5	Q9UJY1	HSPB8 (HSP22)	Q15526	SURF1	P55072	VCP	P60891	PRPS1							O75190	DnaJ homolog subfamily B member 6
	Q9BTW9	TBCD	Q9Y4W2	LAS1L			Q86WG5	SBF2	P56192	MARS	Q5T7V8	SCYL1							O95292	Vesicle-associated membrane protein-associated protein B/C
	Q9NQT5	EXOSC3					Q8N2K0	ABHD12	P78504	JAG1	Q6UWE0	LRSAM1							O95810	Caveolae-associated protein 2
	Q9Y580	RBM7					Q8TB36	GDAP1	Q13509	TUBB3	Q8IVF2	AHNAK2							O95817	BAG family molecular chaperone regulator 3
							Q92562	FIG4	Q14204	DYNC1H1	Q8TB36	GDAP1							P00338	L-lactate dehydrogenase A chain
							Q92597	NDRG1	Q5TAQ9	DCAF8	Q96AG3	SLC25A46							P00558	Phosphoglycerate kinase 1
							Q96M96	FGD4	Q6UWE0	LRSAM1	Q96JI7	SPG11							P01112	GTPase HRas
							Q9HAV0	GNB4	Q8TB36	GDAP1	Q96T60	PNKP							P02462	Collagen alpha-1(IV) chain
							Q9UBX5	FBLN5	Q92734	TFG	Q9C040	TRIM2							P02511	Alpha-crystallin B chain
							Q9Y5B0	CTDP1	Q96HY7	DHTKD1	Q9H2C0	Gigaxonin							P02545	Prelamin-A/C
							Q9Y5Y5	PEX16	Q9UJY1	HSPB8	Q9NZJ4	SACS							P04792	Heat shock protein beta-1
									Q9Y6X9	MORC2	Q9UHW9	KCC3							P05067	Amyloid-beta A4 protein
																			P06753	Tropomyosin alpha-3 chain
																			P07951	Tropomyosin beta chain
																			P08237	ATP-dependent 6-phosphofructokinase, muscle type
																			P09493	Tropomyosin alpha-1 chain
																			P09651	Heterogeneous nuclear ribonucleoprotein A1
																			P10253	Lysosomal alpha-glucosidase
																			P11532	Dystrophin
																			P12109	Collagen alpha-1(VI) chain
																			P12110	Collagen alpha-2(VI) chain
																			P12111	Collagen alpha-3(VI) chain
																			P12883	Myosin-7
																			P13473	Lysosome-associated membrane glycoprotein 2
																			P13804	Electron transfer flavoprotein subunit alpha, mitochondrial
																			P13807	Glycogen [starch] synthase, muscle
																			P13929	Beta-enolase
																			P17661	Desmin
																			P22626	Heterogeneous nuclear ribonucleoproteins A2/B1
																			P23786	Carnitine O-palmitoyltransferase 2, mitochondrial
																			P24043	Laminin subunit alpha-2
																			P31483	Nucleolysin TIA-1 isoform p40
																			P31942	Heterogeneous nuclear ribonucleoprotein H3
																			P35555	Fibrillin-1
																			P35573	Glycogen debranching enzyme
																			P36871	Phosphoglucomutase-1
																			P38117	Electron transfer flavoprotein subunit beta
																			P43243	Matrin-3
																			P46020	Phosphorylase b kinase regulatory subunit alpha, skeletal muscle isoform
																			P46976	Glycogenin-1
																			P49748	Very long-chain specific acyl-CoA dehydrogenase, mitochondrial
																			P50402	Emerin
																			P50570	Dynamin-2
																			P50750	Cyclin-dependent kinase 9
																			P51114	Fragile X mental retardation syndrome-related protein 1
																			P53007	Tricarboxylate transport protein, mitochondrial
																			P55072	Transitional endoplasmic reticulum ATPase
																			P55084	Trifunctional enzyme subunit beta, mitochondrial
																			P55268	Laminin subunit beta-2
																			P62633	Cellular nucleic acid-binding protein
																			P68133	Actin, alpha skeletal muscle
																			P98160	Basement membrane-specific heparan sulfate proteoglycan core protein
																			Q04446	1,4-alpha-glucan-branching enzyme
																			Q04771	Activin receptor type-1
																			Q06210	Glutamine--fructose-6-phosphate aminotransferase [isomerizing] 1
																			Q08379	Golgin subfamily A member 2
																			Q12860	Contactin-1
																			Q13049	E3 ubiquitin-protein ligase TRIM32
																			Q13326	Gamma-sarcoglycan
																			Q13501	Sequestosome-1
																			Q13586	Stromal interaction molecule 1
																			Q13642	Four and a half LIM domains protein 1
																			Q13683	Integrin alpha-7
																			Q14118	Dystroglycan
																			Q14315	Filamin-C
																			Q14693	Phosphatidate phosphatase LPIN1
																			Q14896	Myosin-binding protein C, cardiac-type
																			Q15149	Plectin
																			Q15650	Activating signal cointegrator 1
																			Q15772	Striated muscle preferentially expressed protein kinase
																			Q16134	Electron transfer flavoprotein-ubiquinone oxidoreductase, mitochondrial
																			Q16585	Beta-sarcoglycan
																			Q16637	Survival motor neuron protein
																			Q27J81	Inverted formin-2
																			Q3ZAQ7	Vacuolar ATPase assembly integral membrane protein VMA21
																			Q4J6C6	Prolyl endopeptidase-like
																			Q5JTV8	Torsin-1A-interacting protein 1
																			Q6ICL3	Transport and Golgi organization protein 2 homolog
																			Q6NZI2	Caveolae-associated protein 1
																			Q7Z392	Trafficking protein particle complex subunit 11
																			Q7Z4I7	LIM and senescent cell antigen-like-containing domain protein 2
																			Q86U42	Polyadenylate-binding protein 2
																			Q8N142	Adenylosuccinate synthetase isozyme 1
																			Q8N612	FTS and Hook-interacting protein
																			Q8NAT1	Protein O-linked-mannose beta-1,4-N-acetylglucosaminyltransferase 2
																			Q8NBL1	Protein O-glucosyltransferase 1
																			Q8NF91	Nesprin-1
																			Q8NFF5	FAD synthase
																			Q8WU10	Pyridine nucleotide-disulfide oxidoreductase domain-containing protein 1
																			Q8WXH0	Nesprin-2
																			Q8WZ42	Titin
																			Q8WZA1	Protein O-linked-mannose beta-1,2-N-acetylglucosaminyltransferase 1
																			Q92629	Delta-sarcoglycan
																			Q96AD5	Patatin-like phospholipase domain-containing protein 2
																			Q96BW9	Phosphatidate cytidylyltransferase, mitochondrial
																			Q96QE5	Transcription elongation factor, mitochondrial
																			Q99715	Collagen alpha-1(XII) chain
																			Q99720	Sigma non-opioid intracellular receptor 1
																			Q9BPX6	Calcium uptake protein 1, mitochondrial
																			Q9BT22	Chitobiosyldiphosphodolichol beta-mannosyltransferase
																			Q9BT40	Inositol polyphosphate 5-phosphatase K
																			Q9BTV4	Transmembrane protein 43
																			Q9BW60	Elongation of very long chain fatty acids protein 1
																			Q9BYM8	RanBP-type and C3HC4-type zinc finger-containing protein 1
																			Q9H173	Nucleotide exchange factor SIL1
																			Q9H1K1	Iron-sulfur cluster assembly enzyme ISCU, mitochondrial
																			Q9H3H5	UDP-N-acetylglucosamine--dolichyl-phosphate N-acetylglucosaminephosphotransferase
																			Q9H553	Alpha-1,3/1,6-mannosyltransferase ALG2
																			Q9H5K3	Protein O-mannose kinase
																			Q9H845	Acyl-CoA dehydrogenase family member 9, mitochondrial
																			Q9H9S5	Fukutin-related protein
																			Q9NP80	Calcium-independent phospholipase A2-gamma
																			Q9NYL2	Mitogen-activated protein kinase kinase kinase 20
																			Q9NZV5	Selenoprotein N
																			Q9P2J3	Kelch-like protein 9
																			Q9P2X0	Dolichol-phosphate mannosyltransferase subunit 3
																			Q9UJY1	Heat shock protein beta-8
																			Q9Y223	Bifunctional UDP-N-acetylglucosamine 2-epimerase/N-acetylmannosamine kinase
																			Q9Y281	Cofilin-2
																			Q9Y5B0	RNA polymerase II subunit A C-terminal domain phosphatase
																			Q9Y5L0	Transportin-3
																			Q9Y5P6	Mannose-1-phosphate guanyltransferase beta
																			Q9Y6A1	Protein O-mannosyl-transferase 1

## Sheet: ONEList
A6NHR9	Structural maintenance of chromosomes flexible hinge domain-containing protein 1
B2RTY4	Unconventional myosin-IXa
O00468	Agrin
O00499	Myc box-dependent-interacting protein 1
O14653	Golgi SNAP receptor complex member 2								257 Proteins
O14795	Protein unc-13 homolog B
O14979	Heterogeneous nuclear ribonucleoprotein D-like
O15155	BET1 homolog
O43505	Beta-1,4-glucuronyltransferase 1
O43556	Epsilon-sarcoglycan
O43772	Mitochondrial carnitine/acylcarnitine carrier protein
O60762	Dolichol-phosphate mannosyltransferase subunit 1
O75096	Low-density lipoprotein receptor-related protein 4
O75112	LIM domain-binding protein 3
O75190	DnaJ homolog subfamily B member 6
O95292	Vesicle-associated membrane protein-associated protein B/C
O95810	Caveolae-associated protein 2
O95817	BAG family molecular chaperone regulator 3
P00338	L-lactate dehydrogenase A chain
P00558	Phosphoglycerate kinase 1
P01112	GTPase HRas
P02462	Collagen alpha-1(IV) chain
P02511	Alpha-crystallin B chain
P02545	Prelamin-A/C
P04792	Heat shock protein beta-1
P05067	Amyloid-beta A4 protein
P06753	Tropomyosin alpha-3 chain
P07951	Tropomyosin beta chain
P08237	ATP-dependent 6-phosphofructokinase, muscle type
P09493	Tropomyosin alpha-1 chain
P09651	Heterogeneous nuclear ribonucleoprotein A1
P10253	Lysosomal alpha-glucosidase
P11532	Dystrophin
P12109	Collagen alpha-1(VI) chain
P12110	Collagen alpha-2(VI) chain
P12111	Collagen alpha-3(VI) chain
P12883	Myosin-7
P13473	Lysosome-associated membrane glycoprotein 2
P13804	Electron transfer flavoprotein subunit alpha, mitochondrial
P13807	Glycogen [starch] synthase, muscle
P13929	Beta-enolase
P17661	Desmin
P22626	Heterogeneous nuclear ribonucleoproteins A2/B1
P23786	Carnitine O-palmitoyltransferase 2, mitochondrial
P24043	Laminin subunit alpha-2
P31483	Nucleolysin TIA-1 isoform p40
P31942	Heterogeneous nuclear ribonucleoprotein H3
P35555	Fibrillin-1
P35573	Glycogen debranching enzyme
P36871	Phosphoglucomutase-1
P38117	Electron transfer flavoprotein subunit beta
P43243	Matrin-3
P46020	Phosphorylase b kinase regulatory subunit alpha, skeletal muscle isoform
P46976	Glycogenin-1
P49748	Very long-chain specific acyl-CoA dehydrogenase, mitochondrial
P50402	Emerin
P50570	Dynamin-2
P50750	Cyclin-dependent kinase 9
P51114	Fragile X mental retardation syndrome-related protein 1
P53007	Tricarboxylate transport protein, mitochondrial
P55072	Transitional endoplasmic reticulum ATPase
P55084	Trifunctional enzyme subunit beta, mitochondrial
P55268	Laminin subunit beta-2
P62633	Cellular nucleic acid-binding protein
P68133	Actin, alpha skeletal muscle
P98160	Basement membrane-specific heparan sulfate proteoglycan core protein
Q04446	1,4-alpha-glucan-branching enzyme
Q04771	Activin receptor type-1
Q06210	Glutamine--fructose-6-phosphate aminotransferase [isomerizing] 1
Q08379	Golgin subfamily A member 2
Q12860	Contactin-1
Q13049	E3 ubiquitin-protein ligase TRIM32
Q13326	Gamma-sarcoglycan
Q13501	Sequestosome-1
Q13586	Stromal interaction molecule 1
Q13642	Four and a half LIM domains protein 1
Q13683	Integrin alpha-7
Q14118	Dystroglycan
Q14315	Filamin-C
Q14693	Phosphatidate phosphatase LPIN1
Q14896	Myosin-binding protein C, cardiac-type
Q15149	Plectin
Q15650	Activating signal cointegrator 1
Q15772	Striated muscle preferentially expressed protein kinase
Q16134	Electron transfer flavoprotein-ubiquinone oxidoreductase, mitochondrial
Q16585	Beta-sarcoglycan
Q16637	Survival motor neuron protein
Q27J81	Inverted formin-2
Q3ZAQ7	Vacuolar ATPase assembly integral membrane protein VMA21
Q4J6C6	Prolyl endopeptidase-like
Q5JTV8	Torsin-1A-interacting protein 1
Q6ICL3	Transport and Golgi organization protein 2 homolog
Q6NZI2	Caveolae-associated protein 1
Q7Z392	Trafficking protein particle complex subunit 11
Q7Z4I7	LIM and senescent cell antigen-like-containing domain protein 2
Q86U42	Polyadenylate-binding protein 2
Q8N142	Adenylosuccinate synthetase isozyme 1
Q8N612	FTS and Hook-interacting protein
Q8NAT1	Protein O-linked-mannose beta-1,4-N-acetylglucosaminyltransferase 2
Q8NBL1	Protein O-glucosyltransferase 1
Q8NF91	Nesprin-1
Q8NFF5	FAD synthase
Q8WU10	Pyridine nucleotide-disulfide oxidoreductase domain-containing protein 1
Q8WXH0	Nesprin-2
Q8WZ42	Titin
Q8WZA1	Protein O-linked-mannose beta-1,2-N-acetylglucosaminyltransferase 1
Q92629	Delta-sarcoglycan
Q96AD5	Patatin-like phospholipase domain-containing protein 2
Q96BW9	Phosphatidate cytidylyltransferase, mitochondrial
Q96QE5	Transcription elongation factor, mitochondrial
Q99715	Collagen alpha-1(XII) chain
Q99720	Sigma non-opioid intracellular receptor 1
Q9BPX6	Calcium uptake protein 1, mitochondrial
Q9BT22	Chitobiosyldiphosphodolichol beta-mannosyltransferase
Q9BT40	Inositol polyphosphate 5-phosphatase K
Q9BTV4	Transmembrane protein 43
Q9BW60	Elongation of very long chain fatty acids protein 1
Q9BYM8	RanBP-type and C3HC4-type zinc finger-containing protein 1
Q9H173	Nucleotide exchange factor SIL1
Q9H1K1	Iron-sulfur cluster assembly enzyme ISCU, mitochondrial
Q9H3H5	UDP-N-acetylglucosamine--dolichyl-phosphate N-acetylglucosaminephosphotransferase
Q9H553	Alpha-1,3/1,6-mannosyltransferase ALG2
Q9H5K3	Protein O-mannose kinase
Q9H845	Acyl-CoA dehydrogenase family member 9, mitochondrial
Q9H9S5	Fukutin-related protein
Q9NP80	Calcium-independent phospholipase A2-gamma
Q9NYL2	Mitogen-activated protein kinase kinase kinase 20
Q9NZV5	Selenoprotein N
Q9P2J3	Kelch-like protein 9
Q9P2X0	Dolichol-phosphate mannosyltransferase subunit 3
Q9UJY1	Heat shock protein beta-8
Q9Y223	Bifunctional UDP-N-acetylglucosamine 2-epimerase/N-acetylmannosamine kinase
Q9Y281	Cofilin-2
Q9Y5B0	RNA polymerase II subunit A C-terminal domain phosphatase
Q9Y5L0	Transportin-3
Q9Y5P6	Mannose-1-phosphate guanyltransferase beta
Q9Y6A1	Protein O-mannosyl-transferase 1
Q53HI1	UNC50
Q96F25	ALG14
O15040	TECPR2
O15269	SPTLC1
O15270	SPTLC2
O95163	IKBKAP
P04156	Prion
P26358	DNMT1
P48643	CCT5
P54802	NAGLU
Q03001	Dystonin
Q6DD88	ATL3
Q8IV08	PLD3
Q8WXF7	ATL1
Q96K19	RNF170
Q9H4A3	WNK1/HSN2
O14832	PHYH
O15013	ARHGEF10
O15305	PMM2
O43933	PEX1
O95248	SBF1
P07196	NEFL
P12081	HARS
P15289	ARSA
P19367	HK1
P54803	GALC
Q13217	DNAJC3
Q13510	ASAH
Q13614	MTMR2
Q15046	KARS
Q15526	SURF1
Q86WG5	SBF2
Q8N2K0	ABHD12
Q8TB36	GDAP1
Q92562	FIG4
Q92597	NDRG1
Q96M96	FGD4
Q9HAV0	GNB4
Q9UBX5	FBLN5
Q9Y5Y5	PEX16
O00458	IFRD1
O60333	KIF1B
O95140	MFN2
P05023	ATP1A1
P08473	MME
P41250	GARS
P49588	AARS
P51149	RAB7
P56192	MARS
P78504	JAG1
Q13509	TUBB3
Q14204	DYNC1H1
Q5TAQ9	DCAF8
Q6UWE0	LRSAM1
Q92734	TFG
Q96HY7	DHTKD1
Q9Y6X9	MORC2
O00764	PDXK
O43819	SCO2
O60318	MCM3AP
O95470	SGPL1
O95831	AIFM1
P25686	HSJ1
P38935	IGHMBP2
P39210	MPV17
P49773	HINT1
P60891	PRPS1
Q5T7V8	SCYL1
Q8IVF2	AHNAK2
Q96AG3	SLC25A46
Q96JI7	SPG11
Q96T60	PNKP
Q9C040	TRIM2
Q9H2C0	Gigaxonin
Q9NZJ4	SACS
Q9UHW9	KCC3
O00142	TK2
O43819	SCO2
O95292	VAPB
Q04656	ATP7A
Q06265	EXOSC9
Q13510	ASAH1
Q14204	DYNC1H1
Q16637	SMN
Q16854	DGUOK
Q8N9N2	ASCC1
Q8TD16	BICD2
Q92734	TFG
Q96B26	EXOSC8
Q99986	VRK1
Q9BQT8	SLC25A21
Q9BTW9	TBCD
Q9NQT5	EXOSC3
Q9Y580	RBM7
P04792	HSPB1 (HSP27)
P23381	WARS
Q13813	SPTAN1
Q14203	Dynactin 1 (DCTN1)
Q6PIJ6	FBXO38
Q8TD16	BICD2
Q8TEA7	TBCK
Q9UJY1	HSPB8 (HSP22)
P00846	mtATP6
P03928	mtATP8
P25686	DNAJB2 (HSJ1)
Q04656	ATP7A
Q13315	ATM
Q15813	TBCE
Q7Z406	MYH14
Q99720	SIGMAR1
Q99986	VRK1
Q9UBX5	FBLN5
Q9Y4W2	LAS1L
O14745	EBP50
P50570	DNM2
P54577	YARS
Q15046	KARS
Q27J81	INF2
Q8TB36	GDAP1
Q9HAV0	GNB4
